# Supplementary material for: Robot or human? Manoeuvring switching intention after robot service failure
Source: PLoS One. 2025 Nov 4;20(11):e0333616. doi: 10.1371/journal.pone.0333616 (PMC12585040; doi:10.1371/journal.pone.0333616)
Supplement: S1 Appendix — (XLSX) [file pone.0333616.s001.xlsx]

## Sheet: 有效问卷
ZOTE1	ZOTE2	ZOTE3	ZOTE4	ZOTE5	ZOTL1	ZOTL2	ZOTL3	ZOTL4	ZOTL5	ZOT1	ZOT2	ZOT3	ZOT4	ZOT5	CT1	CT2	CT3	CT4	RL1	RL2	RL3	RL4	RL5	SV1	SV2	SV3	CS1	CS2	CS3	SW1	SW2	SW3	TS1	TS2	TS3	AV1	AV2	AV3	AV4	Last time	Gender	AGE	Education	Frequency
5	5	5	5	5	5	5	5	5	5	0	0	0	0	0	3	3	5	5	3	3	3	3	3	5	5	5	5	5	5	5	5	5	5	5	5	5	5	5	5	3	2	1	4	1
7	7	7	7	4	4	4	4	4	4	3	3	3	3	0	1	1	1	1	1	4	6	2	3	6	4	5	6	6	6	4	4	6	4	4	4	5	5	5	5	1	2	1	4	1
6	6	6	6	6	6	6	6	6	6	0	0	0	0	0	3	3	5	5	3	3	3	3	3	5	5	5	4	4	6	2	5	7	4	2	4	4	3	4	4	3	2	1	4	2
1	1	1	1	1	1	1	1	1	1	0	0	0	0	0	7	5	7	5	7	7	7	4	7	3	4	4	2	4	3	5	3	7	5	3	4	1	4	3	4	1	1	1	4	5
6	6	6	7	3	6	6	3	6	3	0	0	3	1	0	4	5	4	3	4	4	3	4	5	4	3	4	4	4	4	5	5	5	5	5	4	3	3	4	4	3	2	1	4	3
6	3	2	6	4	6	3	2	5	4	0	0	0	1	0	2	4	4	2	5	7	5	3	5	5	5	5	4	3	2	6	5	5	6	7	7	3	2	5	3	1	2	1	4	2
6	6	6	6	4	3	4	4	4	4	3	2	2	2	0	5	4	4	4	4	2	3	2	4	5	4	5	4	5	5	3	3	6	5	5	3	3	2	1	5	2	2	1	4	2
7	4	3	5	4	7	3	3	5	3	0	1	0	0	1	4	4	4	4	3	3	4	3	4	5	4	5	4	3	4	5	5	5	5	4	4	4	4	4	4	4	1	1	4	2
6	6	5	7	7	5	3	2	6	7	4	4	4	4	4	2	2	4	2	7	5	7	2	3	5	6	6	7	5	7	5	6	7	6	5	6	5	5	1	5	5	2	1	4	1
7	7	7	7	7	6	6	6	6	6	1	1	1	1	1	2	2	2	2	3	4	5	2	2	5	5	5	5	5	5	7	7	7	7	5	6	2	2	2	2	1	1	1	4	5
6	3	3	5	3	6	3	3	5	3	0	0	0	0	0	3	3	3	2	3	5	5	4	5	6	4	5	5	4	6	5	5	5	5	6	6	5	5	3	5	4	2	1	4	2
5	5	5	5	4	4	4	3	4	3	1	1	2	1	1	4	4	4	3	4	3	4	4	4	5	4	5	4	5	4	4	5	5	4	5	5	4	5	4	5	3	2	1	4	1
5	6	6	7	6	4	4	6	7	5	1	2	0	0	1	2	3	4	5	1	2	2	1	1	4	5	5	7	5	5	6	6	6	7	7	7	3	4	3	6	2	1	1	4	2
6	6	5	5	2	6	6	5	5	2	0	0	0	0	0	3	3	5	3	2	3	3	2	3	5	5	5	5	5	5	5	5	5	5	3	5	3	3	5	5	5	2	1	4	3
6	6	5	6	4	5	4	4	5	2	1	2	1	1	2	4	3	3	5	2	4	4	3	5	4	4	4	4	5	5	7	7	7	5	3	4	5	5	3	3	2	2	1	4	3
2	4	4	6	2	2	2	2	6	2	0	2	2	0	0	3	2	4	2	2	6	5	2	6	6	5	6	4	5	5	6	6	6	5	6	6	2	2	2	5	2	1	1	4	3
7	6	7	7	7	7	4	6	7	5	0	2	1	0	2	5	4	6	3	4	6	4	3	3	6	4	5	4	5	6	6	5	6	6	6	6	5	4	2	6	3	2	1	4	2
6	6	6	6	6	5	5	5	5	5	1	1	1	1	1	5	5	5	5	2	2	2	2	2	5	3	4	5	6	6	4	4	4	6	6	6	6	6	6	6	2	1	1	4	3
4	4	4	4	4	4	4	4	4	4	0	0	0	0	0	4	4	4	4	4	4	4	4	4	4	4	4	4	4	4	4	4	4	3	3	2	4	4	4	4	3	1	1	4	5
5	4	4	5	4	2	2	2	2	2	3	2	2	3	2	3	3	4	5	3	4	4	4	4	5	4	5	5	4	4	4	5	5	4	4	4	4	4	3	4	4	2	1	4	5
6	5	3	6	6	1	4	3	3	3	5	1	0	3	3	4	5	5	2	2	4	5	4	3	4	4	4	5	5	5	5	5	5	6	6	4	5	5	2	3	2	3	1	4	3
1	1	1	6	1	1	1	1	6	1	0	0	0	0	0	5	5	6	3	2	6	4	2	5	5	3	4	5	3	4	6	6	6	5	4	4	4	3	3	4	1	2	1	4	4
6	4	4	6	4	4	4	4	4	2	2	0	0	2	2	2	4	2	1	6	2	4	5	4	5	4	5	5	6	4	4	4	4	6	6	6	4	4	4	4	2	2	1	4	3
1	1	7	1	1	1	1	7	1	1	0	0	0	0	0	5	7	7	7	1	1	4	4	4	4	4	4	4	4	4	4	4	4	3	3	2	4	4	4	4	1	1	1	4	5
5	4	4	5	3	4	3	3	4	3	1	1	1	1	0	5	5	5	5	3	5	4	6	6	5	4	5	4	3	3	7	7	7	5	4	5	2	2	3	3	4	2	1	4	3
5	4	4	6	4	4	4	4	4	4	1	0	0	2	0	4	5	4	5	1	7	4	4	4	5	4	5	4	4	4	4	4	4	4	4	4	4	3	3	4	1	1	1	4	1
2	3	5	6	6	2	3	5	6	6	0	0	0	0	0	4	2	5	4	3	3	3	3	3	6	5	6	5	5	5	5	5	5	5	5	5	5	5	3	5	4	1	1	4	2
5	4	4	4	5	5	4	4	4	5	0	0	0	0	0	4	5	3	2	3	3	3	2	3	5	6	6	5	5	4	4	6	6	6	5	5	4	4	4	4	3	1	1	4	2
5	4	3	5	4	5	3	2	5	3	0	1	1	0	1	4	3	6	3	4	3	5	4	6	6	4	5	4	4	6	7	6	4	6	4	4	4	5	2	3	2	1	1	4	2
7	6	7	7	5	6	6	6	6	5	1	0	1	1	0	3	4	5	2	2	4	3	2	3	5	4	5	5	4	5	6	5	6	5	4	4	4	4	3	4	1	2	1	4	3
6	6	6	7	6	4	5	3	6	3	2	1	3	1	3	4	5	5	2	1	3	4	1	4	4	4	4	4	4	5	6	6	6	5	4	4	3	3	2	4	1	1	1	4	5
7	7	7	7	7	6	6	7	7	7	1	1	0	0	0	3	4	4	2	5	4	4	4	3	5	5	5	5	5	5	6	7	6	5	6	5	6	4	3	4	3	1	1	4	4
6	5	6	6	6	6	4	6	6	6	0	1	0	0	0	6	6	3	5	2	2	3	2	3	6	4	5	6	6	5	7	6	7	6	6	6	4	5	3	5	2	2	1	4	3
5	5	5	7	6	5	5	5	6	4	0	0	0	1	2	3	3	4	1	2	2	4	2	4	6	4	5	6	5	5	6	6	6	6	4	4	6	6	4	6	1	1	1	4	5
6	6	6	6	5	5	6	5	6	5	1	0	1	0	0	2	3	2	3	3	5	5	2	3	6	4	5	6	5	4	6	5	6	6	5	4	4	6	4	4	2	2	1	4	3
4	5	4	3	3	4	5	4	3	3	0	0	0	0	0	3	3	3	3	3	3	3	2	4	4	4	4	5	5	5	4	4	4	5	5	5	3	3	5	4	3	2	1	4	2
3	5	6	5	2	2	5	6	5	2	1	0	0	0	0	3	3	3	3	4	5	5	5	3	3	3	3	5	5	5	6	3	4	3	4	4	3	4	4	4	2	2	1	4	2
6	6	7	7	3	3	4	7	5	2	3	2	0	2	1	6	5	7	5	1	1	1	3	5	3	3	3	4	5	4	6	5	5	7	5	6	3	3	1	1	5	1	1	4	1
6	7	7	7	2	4	6	6	7	1	2	1	1	0	1	4	4	4	4	2	6	2	1	2	5	4	5	4	4	6	4	5	6	7	5	6	5	5	3	4	3	1	1	4	4
5	4	4	6	2	5	3	3	6	2	0	1	1	0	0	3	4	4	1	2	5	4	2	4	5	4	5	5	3	3	4	5	4	3	3	3	4	5	4	5	3	1	1	4	5
7	5	7	7	7	7	5	5	7	5	0	0	2	0	2	1	4	2	3	1	3	2	2	1	7	5	6	6	6	6	5	4	6	6	6	4	5	5	5	5	2	1	1	4	5
3	3	4	3	3	3	3	4	3	3	0	0	0	0	0	4	4	4	4	2	2	2	3	4	5	5	5	4	3	4	5	5	5	2	3	3	5	5	5	5	1	1	1	4	5
7	7	7	7	7	7	4	4	7	7	3	3	3	3	3	3	5	3	6	2	2	5	2	3	6	4	5	5	6	5	7	7	7	5	6	6	6	5	5	6	1	2	2	5	5
1	1	6	6	1	1	1	6	6	1	0	0	0	0	0	4	4	5	2	4	7	4	4	4	4	4	4	4	4	4	4	4	4	2	2	2	4	4	4	4	2	1	1	4	5
7	7	7	7	7	6	5	3	7	7	1	2	4	0	0	4	5	4	5	3	3	3	4	3	5	3	4	4	4	3	4	5	5	6	6	6	6	5	3	3	2	1	1	4	2
5	5	5	5	5	3	2	5	3	1	2	3	0	2	4	4	5	3	5	5	3	3	3	4	5	5	5	5	5	3	5	3	5	5	5	5	3	5	5	3	2	2	1	4	2
7	6	6	7	7	3	5	5	5	7	4	1	1	2	0	7	7	7	7	1	3	3	3	4	6	6	6	4	4	3	4	5	5	4	5	4	5	4	5	4	1	1	1	4	2
6	6	3	5	3	3	4	2	3	3	3	2	1	2	0	3	5	3	5	3	2	3	2	3	3	5	4	6	6	6	5	6	6	6	6	6	3	6	6	3	2	1	1	4	2
4	4	4	4	4	4	3	3	4	2	0	1	1	0	2	4	3	3	2	4	4	4	4	5	4	4	4	4	3	4	5	5	5	4	6	5	4	4	3	4	5	1	1	4	1
4	3	3	3	3	3	3	3	3	3	1	0	0	0	0	4	4	5	3	3	5	3	3	4	4	3	4	4	5	5	5	5	5	4	5	3	4	3	3	3	4	1	1	4	1
6	4	4	5	2	5	3	3	4	2	1	1	1	1	0	5	5	3	2	3	5	4	3	5	5	5	5	5	5	5	7	5	6	5	5	5	4	4	4	4	4	2	1	4	2
5	4	3	5	4	3	3	2	2	2	2	1	1	3	2	3	3	4	2	3	5	4	5	5	6	5	6	5	4	4	6	6	7	5	6	4	2	2	2	3	3	2	1	4	1
6	6	4	6	6	5	5	4	6	6	1	1	0	0	0	3	3	3	3	1	6	4	2	4	6	6	6	5	5	5	6	5	5	5	4	3	5	5	5	5	3	1	1	4	5
2	3	4	5	5	1	2	4	4	4	1	1	0	1	1	4	2	4	3	4	6	4	3	4	3	4	4	4	4	6	7	7	7	4	4	4	3	6	4	4	2	1	1	4	2
4	6	6	7	3	4	5	5	6	2	0	1	1	1	1	5	6	4	2	3	6	5	3	4	5	5	5	4	4	4	4	4	4	4	4	4	4	4	4	4	2	1	1	4	2
7	5	7	7	4	5	4	4	4	2	2	1	3	3	2	2	4	3	1	2	6	6	3	4	6	5	6	4	3	4	6	6	6	6	5	6	4	3	2	3	2	2	1	4	2
6	6	6	6	6	5	5	6	6	4	1	1	0	0	2	4	3	5	5	3	4	3	3	3	4	3	4	5	5	5	4	4	4	5	5	4	4	4	3	4	2	2	4	5	5
6	6	6	6	6	6	6	6	6	6	0	0	0	0	0	3	3	3	3	2	2	2	2	2	6	6	6	6	6	6	6	6	6	7	6	6	6	6	6	6	3	2	4	6	2
4	4	4	4	4	4	4	4	4	4	0	0	0	0	0	5	4	4	4	4	4	4	4	4	4	4	4	4	4	4	4	4	4	2	2	2	4	4	4	4	4	2	5	3	2
6	5	6	6	5	4	4	5	5	3	2	1	1	1	2	3	2	3	3	2	5	2	5	5	6	6	6	6	6	6	6	3	6	6	6	6	7	6	7	6	3	1	1	4	3
6	6	7	6	6	6	5	6	5	4	0	1	1	1	2	2	3	5	5	4	3	3	3	3	5	5	5	6	6	5	6	6	5	6	5	6	5	5	5	5	3	1	2	4	3
6	6	5	6	5	1	5	1	5	3	5	1	4	1	2	2	2	3	3	4	3	2	3	3	5	4	5	5	5	4	6	6	6	6	5	4	4	4	3	3	2	1	1	5	2
6	7	7	7	7	5	6	5	6	6	1	1	2	1	1	5	6	3	6	2	4	2	2	1	6	5	6	5	6	5	5	5	6	5	6	5	5	6	6	5	3	1	1	5	5
6	6	5	4	5	4	4	5	4	4	2	2	0	0	1	3	3	4	6	4	3	4	3	4	4	4	4	4	5	5	6	5	5	5	4	5	5	5	5	5	4	1	1	5	2
7	7	7	7	6	6	6	7	7	5	1	1	0	0	1	2	2	2	1	1	2	2	2	1	6	6	6	6	6	6	6	6	6	6	6	6	6	6	6	6	3	2	4	6	2
4	5	5	5	5	3	4	3	3	4	1	1	2	2	1	5	4	5	5	4	4	3	4	3	4	5	5	4	4	4	6	5	5	4	6	5	4	5	5	5	5	2	2	6	1
4	4	4	4	4	4	4	4	4	4	0	0	0	0	0	4	4	4	4	4	4	4	4	4	4	4	4	4	4	4	4	4	4	2	2	2	4	4	4	4	3	2	5	3	3
6	5	6	6	7	4	4	4	4	4	2	1	2	2	3	6	6	6	6	2	2	1	2	2	3	3	3	5	5	5	5	5	5	2	3	3	4	4	4	5	3	1	1	6	5
5	4	5	5	7	2	3	4	5	6	3	1	1	0	1	1	2	1	2	1	1	2	1	3	4	4	4	5	7	5	7	7	7	6	4	5	4	4	4	4	4	1	2	5	2
7	7	7	7	7	5	5	6	6	6	2	2	1	1	1	4	4	2	2	1	1	2	2	2	5	6	6	5	6	6	7	7	7	5	7	6	4	4	4	4	4	2	1	4	3
4	6	6	7	5	4	4	5	3	3	0	2	1	4	2	4	3	4	2	2	3	2	1	4	4	4	4	4	4	5	6	4	4	6	6	6	7	7	4	5	2	1	1	4	1
4	2	2	2	2	2	2	2	2	2	2	0	0	0	0	3	3	2	4	4	4	4	4	4	4	4	4	4	4	4	4	4	4	2	2	2	4	4	4	4	5	1	1	4	3
4	4	4	4	4	4	4	4	4	4	0	0	0	0	0	4	4	4	4	4	4	4	4	4	4	4	4	4	4	4	4	4	4	2	2	2	4	4	4	4	2	3	1	4	2
6	6	6	6	6	5	5	5	3	6	1	1	1	3	0	4	3	5	5	1	2	2	3	3	6	6	6	5	5	5	5	5	5	5	5	5	5	5	5	5	2	2	4	3	4
3	3	3	3	3	2	2	2	2	2	1	1	1	1	1	5	5	3	2	5	5	5	5	4	4	4	4	4	4	4	5	5	5	3	3	4	4	5	5	5	5	2	1	4	2
6	7	7	7	6	6	4	5	6	5	0	3	2	1	1	2	2	2	2	2	2	2	2	2	6	6	6	6	6	5	6	6	6	6	6	6	6	6	6	6	2	1	1	4	1
7	5	7	7	4	6	4	4	7	4	1	1	3	0	0	3	2	3	2	1	1	2	1	3	5	3	4	7	7	7	6	6	6	7	7	7	4	4	4	4	4	1	1	4	1
6	5	5	5	2	6	2	5	5	2	0	3	0	0	0	5	3	3	4	5	3	4	2	4	5	3	4	5	6	6	4	5	5	6	6	6	6	6	3	6	2	2	1	4	2
4	4	2	5	4	2	2	2	2	2	3	3	3	3	3	3	4	4	3	6	3	5	3	4	4	4	4	4	3	3	7	6	7	5	7	7	2	4	2	3	4	1	1	4	2
6	6	6	5	5	5	4	4	3	5	1	2	2	2	0	5	5	4	2	5	6	3	3	4	6	4	5	3	5	4	2	5	3	4	6	6	4	5	1	3	5	2	1	4	1
6	5	6	7	5	3	5	5	6	3	3	0	1	1	2	6	6	6	6	2	3	5	3	3	2	4	3	6	5	5	5	4	6	5	4	3	5	5	6	6	4	1	1	4	2
6	5	4	7	7	6	3	2	6	6	0	2	2	1	1	5	5	5	4	2	4	4	2	3	5	5	5	5	6	5	5	5	5	5	5	5	4	5	4	4	3	1	1	4	2
5	5	6	7	2	5	5	6	7	1	0	0	0	0	1	2	2	5	2	3	4	3	3	4	5	5	5	4	4	4	6	6	6	5	4	6	6	5	4	6	3	2	1	4	2
6	5	6	5	6	4	4	5	4	5	2	1	1	1	1	3	4	5	5	4	4	3	3	3	4	5	5	4	5	5	5	5	6	5	5	4	4	5	5	4	1	2	1	4	2
5	5	5	5	5	1	1	1	1	1	4	4	4	4	4	3	3	3	5	3	3	3	3	3	5	5	5	5	5	4	5	4	5	6	5	4	5	3	5	5	2	2	1	4	3
5	3	3	4	3	3	3	2	3	3	2	0	1	1	0	3	3	3	3	4	4	3	3	5	5	4	5	4	4	3	6	4	4	5	5	5	4	4	5	5	2	2	1	4	1
6	6	6	6	6	6	6	6	6	6	0	0	0	0	0	3	4	4	5	3	4	3	3	3	5	3	4	5	4	5	4	5	4	5	4	5	4	5	5	5	3	2	1	4	2
5	5	5	5	5	5	4	5	4	5	0	1	0	1	0	3	4	6	3	3	5	4	3	3	4	5	5	5	5	4	5	5	6	4	5	4	5	4	4	4	2	2	1	4	2
5	3	5	3	5	5	3	5	2	3	0	0	0	1	2	3	3	5	5	3	3	3	3	3	5	5	5	5	5	5	5	5	5	5	5	5	5	5	5	5	3	2	1	4	1
6	5	5	6	5	6	5	5	5	5	0	0	0	1	0	4	4	4	4	4	4	4	3	4	3	3	3	5	5	5	5	6	6	5	5	4	4	5	5	5	1	2	1	4	2
4	4	4	4	4	4	4	4	4	4	0	0	0	0	0	4	4	4	4	4	4	3	4	4	4	4	4	4	4	4	4	4	4	2	2	2	4	4	4	4	3	2	5	3	3
6	4	4	5	4	6	3	3	5	3	0	1	1	0	1	4	4	4	4	4	4	4	4	4	4	4	4	4	4	4	4	4	4	4	4	6	3	6	3	6	1	2	1	4	5
6	5	5	5	5	6	5	5	5	5	0	0	0	0	0	3	3	5	2	5	4	4	4	4	4	5	5	5	3	5	5	3	5	5	4	4	4	3	2	2	2	2	1	4	3
4	4	4	4	4	4	4	4	4	4	0	0	0	0	0	4	4	4	4	4	4	4	4	4	4	4	4	4	4	4	4	4	4	2	2	2	4	4	4	4	3	2	1	4	3
6	6	6	6	6	5	5	6	6	5	1	1	0	0	1	6	5	3	5	2	3	3	3	3	3	3	3	5	5	5	5	5	5	4	5	5	5	5	4	6	3	1	1	4	5
6	6	6	6	6	6	6	6	6	6	0	0	0	0	0	5	6	5	6	2	6	2	6	2	6	6	6	5	5	5	5	5	5	6	6	5	5	5	5	5	2	2	1	4	3
6	6	6	6	6	5	6	6	6	6	1	0	0	0	0	2	2	2	2	2	2	2	2	2	6	6	6	6	6	6	6	6	6	6	6	6	6	6	6	6	1	2	1	4	1
5	5	5	5	5	4	5	5	5	5	1	0	0	0	0	4	4	4	4	4	3	3	3	4	3	4	4	5	5	5	4	4	4	5	4	4	4	4	4	4	4	2	1	4	3
6	6	6	6	6	5	5	5	5	5	1	1	1	1	1	4	4	4	4	4	4	4	4	4	4	4	4	5	4	5	4	5	5	5	4	5	4	5	4	5	1	1	4	2	3
6	6	6	6	6	1	1	1	1	1	6	6	6	6	6	3	4	4	4	4	4	4	4	4	4	4	4	6	5	6	5	6	5	6	5	6	5	6	5	6	3	1	4	2	2
5	5	5	5	5	3	3	3	3	3	2	2	2	2	2	4	4	4	4	4	4	4	4	4	4	4	4	4	4	4	4	4	4	4	3	4	4	4	4	4	3	1	5	2	1
4	6	4	5	5	3	2	2	3	3	1	4	2	2	2	2	2	2	2	2	2	2	2	2	6	6	6	4	5	5	5	5	5	6	5	6	5	6	5	5	1	1	4	3	2
6	6	6	6	6	4	4	4	4	4	2	2	2	2	2	5	5	5	4	4	4	3	4	3	4	4	4	5	5	5	5	5	6	5	4	5	5	5	5	4	1	1	5	3	2
6	6	6	6	6	4	4	4	4	4	2	2	2	2	2	3	3	5	5	3	3	2	2	3	5	6	6	6	5	6	6	6	6	6	6	5	5	6	6	5	1	2	5	3	1
6	6	6	6	5	5	5	5	5	5	1	1	1	1	0	2	3	2	3	2	2	2	2	2	5	6	6	6	6	5	6	5	6	6	5	6	5	6	5	5	2	1	1	2	2
6	6	6	6	6	3	4	3	3	3	3	2	3	3	3	2	2	2	2	3	2	2	2	2	5	6	6	5	6	5	6	5	6	5	6	6	5	6	5	6	1	1	5	2	2
6	6	6	6	6	4	4	4	4	4	2	2	2	2	2	4	4	4	4	4	4	4	4	4	5	4	5	4	3	3	3	6	6	6	6	6	6	6	6	6	2	1	3	2	2
6	6	6	6	6	4	4	4	4	4	2	2	2	2	2	4	4	4	4	4	4	4	4	4	4	4	4	5	4	5	4	5	4	6	5	6	5	6	5	6	2	1	3	3	3
4	4	4	4	4	2	2	2	2	2	2	2	2	2	2	5	5	4	5	3	3	3	4	4	4	4	4	4	4	4	4	4	4	4	4	4	4	4	4	4	2	1	3	3	3
4	4	4	4	3	1	1	1	1	1	3	3	3	3	2	4	4	4	4	4	4	4	4	4	4	4	4	4	4	4	4	4	4	4	5	4	4	4	4	4	3	1	1	2	2
4	5	4	4	4	3	3	4	4	4	1	2	0	0	0	3	3	5	5	4	3	4	4	4	4	4	4	4	4	4	4	4	4	5	4	4	4	4	4	4	2	1	3	4	2
4	5	4	5	5	3	3	2	3	2	1	2	2	2	3	3	3	3	3	5	5	4	5	5	5	5	5	4	5	3	7	6	6	4	4	4	4	4	4	4	2	1	1	2	2
4	4	4	4	4	2	2	2	2	2	2	2	2	2	2	3	3	5	4	4	4	4	4	4	4	5	5	5	5	4	5	4	5	4	5	4	5	5	5	5	2	1	3	2	3
6	6	6	6	6	5	6	6	6	5	1	0	0	0	1	3	2	3	2	3	2	3	2	3	6	5	6	6	5	6	5	6	5	6	5	6	5	6	5	6	2	1	3	2	3
5	5	5	5	5	3	3	3	3	3	2	2	2	2	2	2	2	2	2	3	2	2	3	2	5	5	5	4	4	4	4	4	4	6	5	6	5	6	5	6	1	1	3	3	3
6	5	4	5	5	2	2	3	4	3	4	3	3	3	3	3	5	3	4	2	3	4	4	5	5	5	5	4	4	2	6	6	6	4	4	4	2	2	2	2	5	1	1	4	1
5	5	5	5	5	3	3	3	3	3	2	2	2	2	2	4	4	4	4	4	4	4	4	4	4	4	4	5	5	5	4	4	4	5	5	5	4	4	4	4	2	1	2	3	2
5	5	5	5	5	3	3	2	3	3	2	2	3	2	2	3	4	3	4	4	4	4	3	4	4	4	4	4	5	4	6	6	6	7	6	7	2	3	2	3	2	1	1	2	2
6	6	6	6	6	3	2	3	3	3	3	4	3	3	3	4	4	4	4	4	4	4	4	4	4	4	4	5	4	5	6	6	6	3	2	2	6	6	7	6	3	1	3	3	5
6	5	6	6	5	6	5	6	5	5	0	0	0	1	0	5	6	3	4	4	4	4	4	4	4	4	4	6	4	6	5	6	5	5	4	4	5	4	4	4	2	3	4	3	3
6	5	6	6	6	6	5	6	5	5	0	0	0	1	1	4	3	4	5	4	3	4	3	4	5	4	5	5	4	5	4	5	4	5	4	5	4	5	4	5	2	1	4	3	2
6	5	6	5	5	3	3	3	3	3	3	2	3	2	2	3	3	5	5	3	3	4	3	4	4	4	4	4	4	4	4	4	4	5	6	4	5	4	4	4	2	2	4	2	3
5	6	5	6	5	5	6	5	5	5	0	0	0	1	0	3	3	5	5	3	3	3	3	3	4	4	4	4	5	4	5	4	5	6	4	4	4	4	4	4	3	1	3	3	3
6	6	6	6	6	5	5	5	5	5	1	1	1	1	1	2	3	2	3	2	2	2	2	2	6	6	6	4	6	5	6	6	6	4	4	4	4	4	4	4	2	1	3	3	3
4	4	4	4	4	3	3	3	2	3	1	1	1	2	1	4	4	4	4	6	5	4	4	4	4	4	4	4	4	4	5	5	5	4	5	4	4	3	3	3	2	1	3	3	2
7	7	7	7	7	7	7	7	7	7	0	0	0	0	0	1	4	4	4	4	4	4	4	4	4	4	4	4	4	4	4	4	4	4	4	4	4	4	4	4	5	1	1	4	2
5	5	5	5	5	2	2	2	2	2	3	3	3	3	3	3	3	3	3	4	3	3	3	3	5	5	5	5	5	5	5	5	5	5	6	5	5	6	5	4	3	1	4	4	2
6	6	6	7	6	6	6	6	6	5	0	0	0	1	1	4	4	4	4	3	3	4	3	5	5	7	6	6	6	5	5	5	5	6	5	6	6	5	6	5	3	1	4	2	3
6	5	6	6	6	4	4	4	4	4	2	1	2	2	2	2	3	2	3	5	5	5	5	5	5	5	5	4	4	4	5	6	5	3	3	3	4	4	4	4	3	1	4	1	2
6	6	6	5	6	5	5	5	5	5	1	1	1	0	1	3	3	5	3	5	5	5	5	5	3	3	3	5	6	5	5	5	5	5	6	5	5	5	4	4	3	1	5	1	2
5	5	5	5	5	3	3	3	3	3	2	2	2	2	2	3	2	5	5	3	3	3	3	2	5	6	6	6	5	6	5	6	5	4	5	4	4	4	4	4	2	1	5	2	2
5	5	5	5	5	5	5	5	5	5	0	0	0	0	0	3	3	5	5	3	3	3	3	3	5	5	5	5	5	5	5	5	5	5	5	5	5	5	5	5	3	2	1	4	1
7	7	7	7	4	4	4	4	4	4	3	3	3	3	0	1	1	1	1	1	4	6	2	3	6	4	5	6	6	6	4	4	6	4	4	4	5	5	5	5	1	2	1	4	1
6	6	6	6	6	6	6	6	6	6	0	0	0	0	0	3	3	5	5	3	3	3	3	3	5	5	5	4	4	6	2	5	7	4	2	4	4	3	4	4	3	2	1	4	2
1	1	1	1	1	1	1	1	1	1	0	0	0	0	0	7	5	7	5	7	7	7	4	7	3	4	4	2	4	3	5	3	7	5	3	4	1	4	3	4	1	1	1	4	5
6	6	6	7	3	6	6	3	6	3	0	0	3	1	0	4	5	4	3	4	4	3	4	5	4	3	4	4	4	4	5	5	5	5	5	4	3	3	4	4	3	2	1	4	3
6	3	2	6	4	6	3	2	5	4	0	0	0	1	0	2	4	4	2	5	7	5	3	5	5	5	5	4	3	2	6	5	5	6	7	7	3	2	5	3	1	2	1	4	2
2	2	2	3	2	2	2	2	3	2	0	0	0	0	0	4	3	5	3	2	1	3	4	3	3	3	3	5	6	7	6	4	6	6	4	4	5	4	3	2	1	2	1	4	2
6	6	6	6	6	6	5	6	5	5	0	1	0	1	1	5	5	5	5	3	3	3	2	2	3	2	3	5	6	6	6	6	5	4	5	5	5	5	5	5	3	2	1	4	3
6	6	6	6	4	3	4	4	4	4	3	2	2	2	0	5	4	4	4	4	2	3	2	4	5	5	5	4	5	5	3	3	6	5	5	3	3	2	1	5	2	2	1	4	2
7	4	3	5	4	7	3	3	5	3	0	1	0	0	1	4	4	4	4	3	3	4	3	4	5	4	5	4	4	5	5	5	5	5	4	4	4	4	4	4	4	1	1	4	2
6	6	5	7	7	5	3	2	6	7	4	4	4	4	4	2	2	4	2	7	5	7	2	3	5	6	6	7	5	7	5	6	7	6	5	6	5	5	1	5	5	2	1	4	1
7	7	7	7	7	6	6	6	6	6	1	1	1	1	1	2	5	2	5	3	4	5	2	2	5	5	5	5	5	5	7	7	7	7	5	6	2	2	2	2	1	1	1	4	5
6	3	3	5	3	6	3	3	5	3	0	0	0	0	0	3	3	3	2	3	5	5	4	5	6	4	5	5	4	6	5	5	5	5	6	6	5	5	3	5	4	2	1	4	2
5	5	5	5	4	4	4	3	4	3	1	1	2	1	1	4	4	4	3	4	3	4	4	4	5	4	5	4	5	4	4	5	5	4	5	5	4	5	4	5	3	2	1	4	1
5	6	6	7	6	4	4	6	7	5	1	2	0	0	1	2	3	4	5	1	2	2	1	1	4	5	5	7	5	5	6	6	6	1	1	1	3	4	3	6	2	1	1	4	2
6	6	5	5	2	6	6	5	5	2	0	0	0	0	0	3	3	5	3	2	3	3	2	3	5	5	5	5	5	5	5	5	5	5	3	5	3	3	5	5	5	2	1	4	3
7	4	3	6	5	5	3	1	6	5	2	1	2	0	0	5	5	5	5	1	1	1	1	5	5	5	5	4	3	3	4	4	6	6	3	5	3	3	3	3	2	1	1	4	5
4	2	2	6	3	3	2	1	6	1	1	0	1	0	2	5	6	4	2	2	3	6	2	4	5	5	5	3	3	5	6	7	6	3	3	3	2	3	2	3	2	2	1	4	5
5	5	3	6	3	4	5	3	6	3	1	0	0	0	0	3	5	5	2	2	3	3	2	4	5	5	5	3	3	3	6	5	5	2	5	3	2	3	3	3	2	2	1	4	2
6	6	5	6	4	5	4	4	5	2	1	2	1	1	2	4	3	3	5	2	4	4	3	5	4	4	4	4	5	5	7	7	7	5	3	4	5	5	3	3	2	2	1	4	3
2	4	4	6	2	2	2	2	6	2	0	2	2	0	0	3	2	4	2	2	6	5	2	6	6	5	6	4	5	5	6	6	6	5	6	6	2	2	2	5	2	1	1	4	3
7	6	7	7	7	7	4	6	7	5	0	2	1	0	2	5	4	6	3	4	6	4	3	3	6	4	5	4	5	6	6	5	6	6	6	6	5	4	2	6	3	2	1	4	2
6	6	6	6	6	5	5	5	5	5	1	1	1	1	1	5	5	5	5	2	2	2	2	2	5	3	4	5	6	6	4	4	4	6	6	6	6	6	6	6	2	1	1	4	3
7	6	6	7	7	6	4	4	3	5	1	2	2	4	2	6	4	6	3	1	4	3	3	3	2	2	2	4	6	5	4	5	5	6	5	6	3	3	4	4	5	1	1	4	2
4	4	4	4	4	4	4	4	4	4	0	0	0	0	0	4	4	4	4	4	4	4	4	4	4	4	4	4	4	4	4	4	4	4	4	4	4	4	4	4	3	1	1	4	5
5	4	4	5	4	2	2	2	2	2	3	2	2	3	2	3	3	4	5	3	4	4	4	4	5	4	5	5	4	4	4	5	5	4	4	4	4	4	3	4	4	2	1	4	5
6	5	3	6	6	1	4	3	3	3	5	1	0	3	3	4	5	5	2	2	4	5	4	3	4	4	4	5	5	5	5	5	5	6	6	4	5	5	2	3	2	3	1	4	3
5	4	3	2	2	4	3	2	2	2	1	1	1	0	0	3	3	3	3	5	6	5	5	5	5	5	5	3	3	4	5	4	4	5	5	5	3	5	4	4	1	2	1	4	4
5	6	5	7	4	3	3	3	5	3	2	3	2	2	1	3	3	3	3	4	5	5	3	5	7	6	7	5	5	5	7	7	7	3	3	3	5	5	5	3	1	1	1	4	2
1	1	1	6	1	1	1	1	6	1	0	0	0	0	0	5	5	6	3	2	6	4	2	5	5	3	4	5	3	4	6	6	6	5	2	4	4	3	3	4	1	2	1	4	4
6	4	4	6	4	4	4	4	4	2	2	0	0	2	2	2	4	2	1	6	2	4	5	4	5	4	5	5	6	4	4	4	4	6	6	6	4	4	4	4	2	2	1	4	3
1	1	7	1	1	1	1	7	1	1	0	0	0	0	0	5	7	7	7	1	1	4	4	4	4	4	4	4	4	4	4	4	4	4	4	4	4	4	4	4	1	1	1	4	5
5	4	4	5	3	4	3	3	4	3	1	1	1	1	0	5	5	5	5	3	5	4	6	6	5	5	5	4	3	3	7	7	7	7	4	5	2	2	3	3	4	2	1	4	3
5	4	4	6	4	4	4	4	4	4	1	0	0	2	0	4	5	4	5	1	7	4	4	4	5	4	5	4	4	4	4	4	4	4	4	4	4	3	3	4	1	1	1	4	1
2	3	5	6	6	2	3	5	6	6	0	0	0	0	0	4	2	5	4	3	3	3	3	3	6	5	6	5	5	5	5	5	5	5	5	5	5	5	3	5	4	1	1	4	2
5	4	4	4	5	5	4	4	4	5	0	0	0	0	0	4	5	3	2	3	3	3	2	3	5	6	6	5	5	4	4	6	6	6	5	5	4	4	4	4	3	1	1	4	2
5	4	3	5	4	5	3	2	5	3	0	1	1	0	1	4	3	6	3	4	3	5	4	6	6	4	5	4	4	6	7	6	4	6	4	4	4	5	2	3	2	1	1	4	2
7	6	7	7	5	6	6	6	6	5	1	0	1	1	0	3	4	5	2	2	4	3	2	3	5	4	5	5	4	5	6	5	6	5	4	4	4	4	3	4	1	2	1	4	3
6	6	6	7	6	4	5	3	6	3	2	1	3	1	3	4	5	5	2	1	3	4	1	4	4	4	4	4	4	5	6	6	6	5	4	4	3	3	2	4	1	1	1	4	5
7	7	7	7	7	6	6	7	7	7	1	1	0	0	0	3	4	4	2	5	4	4	4	3	5	5	5	5	5	5	6	7	6	5	6	5	6	4	3	4	3	1	1	4	4
7	7	7	7	7	7	6	5	6	7	0	1	2	1	0	4	5	3	1	3	4	5	3	5	3	2	3	4	5	6	7	7	7	7	4	6	3	3	1	4	2	1	1	4	3
6	5	6	6	6	6	4	6	6	6	-1	-1	-1	-1	-1	3	3	3	3	2	2	3	2	3	6	4	5	6	6	6	7	6	7	6	6	6	4	5	3	5	2	2	1	4	3
5	5	5	7	6	5	5	5	6	4	0	0	0	1	2	3	3	4	1	2	2	4	2	4	6	4	5	6	5	5	6	6	6	6	4	4	6	6	4	6	1	1	1	4	5
6	6	6	6	5	5	6	5	6	5	1	0	1	0	0	3	3	3	3	3	5	5	2	3	6	4	5	6	5	4	6	5	6	6	5	4	4	6	4	4	2	2	1	4	3
4	5	4	3	3	4	5	4	3	3	0	0	0	0	0	3	3	3	3	3	3	3	2	4	4	4	4	5	5	5	4	4	4	5	5	5	3	3	5	4	3	2	1	4	2
3	5	6	5	2	2	5	6	5	2	1	0	0	0	0	3	3	3	3	4	5	5	5	3	3	3	3	5	5	5	6	3	4	3	4	4	3	4	4	4	2	2	1	4	2
6	7	7	7	2	4	6	6	7	1	2	1	1	0	1	4	4	4	4	2	6	2	1	2	5	4	5	4	4	6	4	5	6	7	5	5	5	5	3	4	3	1	1	4	4
5	4	4	6	2	5	3	3	6	2	0	1	1	0	0	3	4	4	1	2	5	4	2	4	5	4	5	5	3	3	4	5	4	3	3	3	4	5	4	5	3	1	1	4	5
7	5	7	7	7	7	5	5	7	5	0	0	2	0	2	1	4	2	3	1	3	2	2	1	7	5	6	6	6	6	5	4	6	6	6	4	5	5	5	5	2	1	1	4	5
3	3	4	3	3	3	3	4	3	3	0	0	0	0	0	4	4	4	4	2	2	2	3	4	5	5	5	4	3	4	5	5	5	2	3	3	5	5	5	5	1	1	1	4	5
7	7	7	7	7	7	4	4	7	7	3	3	3	3	3	3	5	3	6	2	2	5	2	3	6	4	5	5	6	5	7	7	7	5	6	5	6	5	5	6	1	2	2	5	5
1	1	6	6	1	1	1	6	6	1	0	0	0	0	0	4	4	5	2	4	7	4	4	4	4	4	4	4	4	4	4	4	4	4	4	4	4	4	4	4	2	1	1	4	5
7	7	7	7	7	6	5	3	7	7	1	2	4	0	0	4	5	4	5	3	3	3	4	3	5	3	4	4	4	3	4	5	5	6	6	6	6	5	3	3	2	1	1	4	2
5	5	5	5	5	3	2	5	3	1	2	3	0	2	4	4	5	3	5	5	3	3	3	4	5	5	5	5	5	3	5	3	5	5	5	5	3	5	5	3	2	2	1	4	2
7	6	6	7	7	3	5	5	5	7	4	1	1	2	0	7	7	7	7	1	3	3	3	4	4	4	4	4	4	3	4	5	5	4	5	4	5	4	5	4	1	1	1	4	2
6	6	3	5	3	3	4	2	3	3	3	2	1	2	0	3	5	3	5	3	2	3	2	3	3	5	4	6	6	6	5	6	6	6	6	6	3	6	6	3	2	1	1	4	2
4	4	4	4	4	4	3	3	4	2	0	1	1	0	2	4	3	3	2	4	4	4	4	5	4	4	4	4	3	4	5	5	5	4	6	3	4	4	3	4	5	1	1	4	1
4	3	3	3	3	3	3	3	3	3	1	0	0	0	0	4	4	5	3	3	5	3	3	4	4	3	4	4	5	5	5	5	5	4	5	3	4	3	3	3	4	1	1	4	1
6	4	4	5	2	5	3	3	4	2	1	1	1	1	0	5	5	3	2	3	5	4	3	5	6	3	5	5	5	5	7	5	6	5	5	5	4	4	4	4	4	2	1	4	2
5	4	3	5	4	3	3	2	2	2	2	1	1	3	2	3	3	4	2	3	5	4	5	5	6	5	6	5	4	4	6	6	7	5	6	4	2	2	2	3	3	2	1	4	1
6	6	4	6	6	5	5	4	6	6	1	1	0	0	0	3	3	3	3	1	6	4	2	4	6	6	6	5	5	5	6	5	5	5	4	3	5	5	5	5	3	1	1	4	5
5	2	2	5	2	5	2	2	5	2	2	2	2	2	2	3	3	3	2	3	3	4	3	4	6	4	5	4	3	2	6	6	6	5	5	4	4	4	3	6	2	1	1	3	2
2	3	4	5	5	1	2	4	4	4	1	1	0	1	1	4	2	4	3	4	6	4	3	4	3	4	4	4	4	6	7	7	7	4	4	4	3	6	4	4	2	1	1	4	2
4	6	6	7	3	4	5	5	6	2	0	1	1	1	1	5	6	4	2	3	6	5	3	4	4	4	4	4	4	4	4	4	4	4	4	4	4	4	4	4	2	1	1	4	2
7	5	7	7	4	5	4	4	4	2	2	1	3	3	2	2	4	3	1	2	6	6	3	4	5	5	5	4	3	4	6	6	6	6	5	6	4	3	2	3	2	2	1	4	2
6	6	6	6	6	5	5	6	6	4	1	1	0	0	2	4	3	5	5	3	4	3	3	3	4	3	4	5	5	5	4	4	4	5	5	4	4	4	3	4	2	2	4	5	5
6	6	6	6	6	6	6	6	6	6	0	0	0	0	0	3	3	3	3	2	2	2	2	2	6	6	6	6	6	6	6	6	6	7	6	7	6	6	6	6	3	2	4	6	2
4	4	4	4	4	4	4	4	4	4	0	0	0	0	0	5	4	4	4	4	4	4	4	4	4	4	4	4	4	4	4	4	4	4	4	4	4	4	4	4	4	2	5	3	2
6	5	6	6	5	4	4	5	5	3	2	1	1	1	2	3	2	3	3	2	5	2	5	5	6	6	6	6	6	6	6	3	6	6	6	6	7	6	7	6	3	1	1	4	3
6	6	7	6	6	6	5	6	5	4	0	1	1	1	2	2	3	5	5	4	3	3	3	3	5	5	5	6	6	5	6	6	5	6	5	6	5	5	5	5	3	1	2	4	3
4	5	6	5	5	4	5	2	3	4	0	0	4	2	1	5	6	5	3	3	3	5	3	3	2	2	2	5	5	5	5	5	5	5	5	5	5	5	3	5	5	1	1	4	1
6	6	5	6	5	1	5	1	5	3	5	1	4	1	2	2	2	3	3	4	3	2	3	3	5	4	5	5	5	4	6	6	6	6	5	4	4	4	3	3	2	1	1	5	2
6	6	3	6	3	5	5	2	5	2	1	1	1	1	1	3	5	5	3	2	2	3	3	3	3	2	3	5	6	5	6	6	6	6	5	5	5	5	5	5	2	1	1	5	2
6	7	7	7	7	5	6	5	6	6	1	1	2	1	1	5	6	3	6	2	4	2	2	1	6	5	6	5	6	5	5	5	6	5	6	5	5	6	6	5	3	1	1	5	5
6	6	5	4	5	4	4	5	4	4	2	2	0	0	1	3	3	4	6	4	3	4	3	4	4	4	4	4	5	5	6	5	5	5	4	5	5	5	5	5	4	1	1	5	2
7	7	7	7	6	6	6	7	7	5	1	1	0	0	1	2	2	2	1	1	2	2	2	1	6	6	6	6	6	6	6	6	6	6	6	6	6	6	6	6	3	2	4	6	2
4	5	5	5	5	3	4	3	3	4	1	1	2	2	1	5	4	5	5	4	4	3	4	3	4	5	5	4	4	4	6	5	5	4	6	5	4	5	5	5	5	2	2	6	1
6	6	6	6	6	4	4	5	4	4	2	2	1	2	2	4	4	5	3	3	4	4	4	4	3	3	3	6	6	7	6	6	6	2	2	2	4	4	2	3	2	1	4	1	1
4	4	4	4	4	4	4	4	4	4	0	0	0	0	0	4	4	4	4	4	4	4	4	4	4	4	4	4	4	4	4	4	4	4	4	4	4	4	4	4	3	2	5	3	3
6	7	6	7	7	4	4	4	4	4	4	4	4	4	4	5	5	5	5	6	5	5	6	5	6	6	6	3	2	3	6	6	6	6	6	6	3	1	2	3	2	2	5	1	3
6	5	6	6	7	4	4	4	4	4	2	1	2	2	3	6	6	6	6	2	2	1	2	2	3	3	3	5	5	5	6	6	6	2	3	3	4	4	4	5	3	1	1	6	5
5	4	5	5	7	2	3	4	5	6	3	1	1	0	1	1	2	1	2	1	1	2	1	3	4	4	4	5	7	5	7	7	7	6	4	7	4	4	4	4	4	1	2	5	2
6	2	2	6	5	5	2	1	5	1	1	0	1	1	4	4	2	2	1	2	2	5	2	6	6	5	6	4	4	3	7	7	7	4	3	5	2	2	2	2	2	1	1	4	3
7	7	7	7	7	5	5	6	6	6	2	2	1	1	1	4	4	2	2	1	1	2	2	2	5	6	6	5	6	6	7	7	7	5	7	4	4	4	4	4	4	2	1	4	3
4	6	6	7	5	4	4	5	3	3	0	2	1	4	2	4	3	4	2	2	3	2	1	4	4	4	4	4	4	5	6	4	4	6	6	6	7	7	4	5	2	1	1	4	1
6	6	6	6	6	5	5	5	3	6	1	1	1	3	0	4	3	5	5	1	2	2	3	3	6	6	6	5	5	5	5	5	5	5	5	5	5	5	5	5	2	2	4	3	4
6	6	7	7	7	5	5	6	7	6	1	1	1	0	1	5	5	5	5	2	3	3	2	2	3	3	3	5	5	5	5	5	5	2	2	2	3	6	3	5	5	2	1	4	5
4	4	4	4	4	4	4	3	4	4	0	0	1	0	0	4	5	5	3	5	4	4	3	4	5	5	5	4	3	3	3	4	5	5	4	3	4	4	5	3	5	2	1	4	3
6	7	7	7	6	6	4	5	6	5	0	3	2	1	1	2	2	2	2	2	2	2	2	2	6	6	6	6	6	5	6	6	6	6	6	6	6	6	6	6	2	1	1	4	1
6	5	5	5	2	6	2	5	5	2	0	3	0	0	0	5	3	3	4	5	3	4	2	4	5	3	4	5	6	6	4	5	5	6	6	6	6	6	3	6	2	2	1	4	2
4	4	2	5	4	2	2	2	2	2	3	3	3	3	3	3	4	4	3	6	3	5	3	4	4	4	4	4	3	3	7	6	7	5	7	5	2	4	2	3	4	1	1	4	2
6	6	6	5	5	5	4	4	3	5	1	2	2	2	0	5	5	4	2	5	6	3	3	4	6	4	5	3	5	4	2	5	3	4	6	6	4	5	1	3	5	2	1	4	1
6	5	6	7	5	3	5	5	6	3	3	0	1	1	2	6	6	6	6	2	3	5	3	3	2	4	3	6	5	5	5	4	6	5	4	3	5	5	6	6	4	1	1	4	2
6	5	4	7	7	6	3	2	6	6	0	2	2	1	1	5	5	5	4	2	4	4	2	3	5	5	5	5	6	5	5	5	5	5	5	5	4	5	4	4	3	1	1	4	2
5	5	6	7	2	5	5	6	7	1	0	0	0	0	1	2	2	5	2	3	4	3	3	4	4	4	4	4	4	4	6	6	6	5	4	6	6	5	4	6	3	2	1	4	2
4	5	3	5	4	3	3	2	3	4	1	2	1	2	0	5	5	5	5	3	2	6	3	7	5	5	5	3	3	3	3	3	5	5	5	5	4	6	3	5	1	2	1	4	5
6	5	6	5	6	4	4	5	4	5	2	1	1	1	1	3	4	5	5	4	4	3	3	3	4	5	5	4	5	5	5	5	6	5	5	4	4	5	5	4	1	2	1	4	2
1	1	1	5	5	1	1	1	1	1	0	0	0	4	4	3	3	3	5	3	3	3	3	3	5	5	5	5	5	4	5	4	5	6	5	4	5	3	5	5	2	2	1	4	3
5	3	3	4	3	3	3	2	3	3	2	0	1	1	0	3	3	3	3	4	4	3	3	5	5	4	5	4	4	3	6	4	4	5	5	5	4	4	5	5	2	2	1	4	1
6	6	6	6	6	6	6	6	6	6	0	0	0	0	0	3	4	4	5	3	4	3	3	3	5	3	4	5	4	5	4	5	4	5	4	5	4	5	5	5	3	2	1	4	2
5	5	5	5	5	5	4	5	4	5	0	1	0	1	0	3	4	6	3	3	5	4	3	3	4	5	5	5	5	4	5	5	6	4	5	4	5	4	4	4	2	2	1	4	2
5	4	3	6	4	3	3	3	3	3	2	1	0	3	1	4	5	3	2	4	5	3	3	3	3	2	3	5	4	5	4	5	5	5	5	5	5	5	6	5	5	2	1	4	2
5	3	5	3	5	5	3	5	2	3	0	0	0	1	2	3	3	5	5	3	3	3	3	3	5	5	5	5	5	5	5	5	5	5	5	5	5	5	5	5	3	2	1	4	1
6	5	5	6	5	6	5	5	5	5	0	0	0	1	0	4	4	4	4	4	4	4	3	4	3	3	3	5	5	5	5	6	6	5	5	4	4	5	5	5	1	2	1	4	2
4	4	4	4	4	4	4	4	4	4	0	0	0	0	0	4	4	4	4	4	4	3	4	4	4	4	4	4	4	4	4	4	4	4	4	4	4	4	4	4	3	2	5	3	3
6	4	4	5	4	6	3	3	5	3	0	1	1	0	1	4	4	4	4	4	4	4	4	4	4	4	4	4	4	4	4	4	4	4	4	6	3	6	3	6	1	2	1	4	5
6	5	5	5	5	6	5	5	5	5	0	0	0	0	0	3	3	5	2	5	4	4	4	4	4	5	5	5	3	5	5	3	5	5	4	4	4	3	2	2	2	2	1	4	3
6	6	6	6	6	5	5	6	6	5	1	1	0	0	1	6	5	3	5	2	3	3	3	3	3	3	3	5	5	5	5	5	5	4	5	5	5	5	4	6	3	1	1	4	5
6	6	6	6	6	6	6	6	6	6	0	0	0	0	0	5	6	5	6	2	6	2	6	2	6	6	6	5	5	5	5	5	5	6	6	5	5	5	5	5	2	2	1	4	3
6	6	6	6	6	5	6	6	6	6	1	0	0	0	0	2	2	2	2	2	2	2	2	2	6	6	6	6	6	6	6	6	6	6	6	6	6	6	6	6	1	2	1	4	1
5	5	5	5	5	4	5	5	5	5	1	0	0	0	0	4	4	4	4	4	3	3	3	4	3	4	4	5	5	5	4	4	4	5	4	4	4	4	4	4	4	2	1	4	3
6	6	6	6	6	5	5	5	5	5	1	1	1	1	1	4	4	4	4	4	4	4	4	4	4	4	4	5	4	5	4	5	5	5	4	5	4	5	4	5	1	1	4	2	3
6	6	6	6	6	1	1	1	1	1	6	6	6	6	6	3	4	4	4	4	4	4	4	4	4	4	4	6	5	6	5	6	5	6	5	6	5	6	5	6	3	1	4	2	2
4	6	4	5	5	3	2	2	3	3	1	4	2	2	2	2	2	2	2	2	2	2	2	2	6	6	6	4	5	5	5	5	5	6	5	6	5	6	5	5	1	1	4	3	2
6	6	6	6	6	4	4	4	4	4	2	2	2	2	2	5	5	5	4	4	4	3	4	3	4	4	4	5	5	5	5	5	6	5	4	5	5	5	5	4	1	1	5	3	2
6	6	6	6	6	4	4	4	4	4	2	2	2	2	2	3	3	5	5	3	3	2	2	3	5	6	6	6	5	6	6	6	6	6	6	5	5	6	6	5	1	2	5	3	1
6	6	6	6	5	5	5	5	5	5	1	1	1	1	0	2	3	2	3	2	2	2	2	2	5	6	6	6	6	5	6	5	6	6	5	6	5	6	5	5	2	1	1	2	2
6	6	6	6	6	3	4	3	3	3	3	2	3	3	3	2	2	2	2	3	2	2	2	2	5	6	6	5	6	5	6	5	6	5	6	6	5	6	5	6	1	1	5	2	2
6	6	6	6	6	4	4	4	4	4	2	2	2	2	2	4	4	4	4	4	4	4	4	4	5	4	5	4	3	3	3	6	6	6	6	6	6	6	6	6	2	1	3	2	2
6	6	6	6	6	4	4	4	4	4	2	2	2	2	2	4	4	4	4	4	4	4	4	4	4	4	4	5	4	5	4	5	4	6	5	6	5	6	5	6	2	1	3	3	3
4	5	4	5	5	3	3	2	3	2	1	2	2	2	3	3	3	3	3	5	5	4	5	5	5	5	5	4	5	3	7	6	6	4	4	4	4	4	4	4	2	1	1	2	2
4	4	4	4	4	2	2	2	2	2	2	2	2	2	2	3	3	5	4	4	4	4	4	4	4	5	5	5	5	4	5	4	5	4	5	4	5	5	5	5	2	1	3	2	3
6	6	6	6	6	5	6	6	6	5	1	0	0	0	1	3	2	3	2	3	2	3	2	3	6	5	6	6	5	6	5	6	5	6	5	6	5	6	5	6	2	1	3	2	3
5	5	5	5	5	3	3	3	3	3	2	2	2	2	2	2	2	2	2	3	2	2	3	2	5	5	5	4	4	4	4	4	4	6	5	6	5	6	5	6	1	1	3	3	3
7	6	6	6	6	7	6	6	6	6	0	0	0	0	0	5	4	5	4	2	2	2	1	3	2	2	2	6	6	6	5	5	5	4	5	3	4	4	3	6	5	1	1	4	2
6	5	4	5	5	2	2	3	4	3	4	3	3	3	3	3	5	3	4	2	3	4	4	5	5	5	5	4	4	2	6	6	6	4	4	4	2	2	2	2	5	1	1	4	1
4	4	4	4	4	3	3	3	3	3	1	1	1	1	1	6	6	4	4	4	4	4	5	5	5	5	5	3	3	2	6	5	6	4	4	4	1	2	2	3	2	1	2	3	2
5	5	5	5	5	3	3	3	3	3	2	2	2	2	2	4	4	4	4	4	4	4	4	4	4	4	4	5	5	5	4	4	4	5	5	5	4	4	4	4	2	1	2	3	2
5	5	5	5	5	3	3	2	3	3	2	2	3	2	2	3	4	3	4	4	4	4	3	4	4	4	4	4	5	4	6	6	6	7	6	7	2	3	2	3	2	1	1	2	2
6	6	6	6	6	3	2	3	3	3	3	4	3	3	3	4	4	4	4	4	4	4	4	4	4	4	4	5	4	5	6	6	6	3	2	2	6	6	7	6	3	1	3	3	5
6	5	6	6	5	6	5	6	5	5	0	0	0	1	0	5	6	3	4	4	4	4	4	4	4	4	4	6	4	6	5	6	5	5	4	4	5	4	4	4	2	3	4	3	3
6	5	6	6	6	6	5	6	5	5	0	0	0	1	1	4	3	4	5	4	3	4	3	4	5	4	5	5	4	5	4	5	4	5	4	5	4	5	4	5	2	1	4	3	2
5	6	5	6	5	5	6	5	5	5	0	0	0	1	0	3	3	5	5	3	3	3	3	3	4	4	4	4	5	4	5	4	5	6	4	4	4	4	4	4	3	1	3	3	3
6	6	6	6	6	5	5	5	5	5	1	1	1	1	1	2	3	2	3	2	2	2	2	2	6	6	6	4	6	5	6	6	6	4	4	4	4	4	4	4	2	1	3	3	3
4	4	4	4	4	3	3	3	2	3	1	1	1	2	1	4	4	4	4	6	5	4	4	4	4	4	4	4	4	4	5	5	5	4	5	4	4	3	3	3	2	1	3	3	2
5	5	5	5	5	2	2	2	2	2	3	3	3	3	3	3	3	3	3	4	3	3	3	3	5	5	5	5	5	5	5	5	5	5	6	5	5	6	5	4	3	1	4	4	2
6	6	6	7	6	6	6	6	6	5	0	0	0	1	1	4	4	4	4	3	3	4	3	5	5	7	6	6	6	5	5	5	5	6	5	6	6	5	6	5	3	1	4	2	3
6	5	6	6	6	4	4	4	4	4	2	1	2	2	2	2	3	2	3	5	5	5	5	5	5	5	5	4	4	4	5	6	5	3	3	3	4	4	4	4	3	1	4	1	2
6	6	6	5	6	5	5	5	5	5	1	1	1	0	1	3	3	5	3	5	5	5	5	5	3	3	3	5	6	5	5	5	5	5	6	5	5	5	4	4	3	1	5	1	2
5	5	5	5	5	3	3	3	3	3	2	2	2	2	2	3	2	5	5	3	3	3	3	2	5	6	6	6	5	6	5	6	5	4	5	4	4	4	4	4	2	1	5	2	2
6	6	6	6	6	6	6	6	6	6	0	0	0	0	0	3	3	5	5	3	3	3	3	3	5	5	5	4	4	6	2	5	7	4	2	4	4	3	4	4	3	2	1	4	2
6	6	6	6	6	6	6	6	6	6	0	0	0	0	0	3	3	5	5	3	3	3	3	3	5	5	5	4	4	6	2	5	7	4	2	4	4	3	4	4	3	2	1	4	2
6	6	6	6	6	6	6	6	6	6	0	0	0	0	0	3	3	5	5	3	3	3	3	3	5	5	5	4	4	6	2	5	7	4	2	4	4	3	4	4	3	2	1	4	2
6	4	5	6	5	4	4	4	4	4	2	0	1	2	1	2	2	2	2	3	2	2	2	4	6	5	6	6	6	4	6	6	6	4	5	5	5	6	4	5	3	2	1	3	3
6	4	5	6	5	4	4	4	4	4	2	0	1	2	1	2	2	2	2	3	2	2	2	4	6	5	6	6	6	4	6	6	6	4	5	5	5	6	4	5	3	2	1	3	3
6	4	5	6	5	4	4	4	4	4	2	0	1	2	1	2	2	2	2	3	2	2	2	4	6	5	6	6	6	4	5	5	4	4	5	5	5	6	4	5	3	2	1	3	3
5	5	5	5	5	2	2	2	2	2	3	3	3	3	3	3	3	3	3	4	3	3	3	3	5	5	5	5	5	5	5	5	5	5	6	5	5	6	5	4	3	1	4	4	2
5	5	5	5	5	2	2	2	2	2	3	3	3	3	3	3	3	3	3	4	3	3	3	3	5	5	5	5	5	5	5	5	5	5	6	5	5	6	5	4	3	1	4	4	2
4	5	4	3	3	4	5	4	3	3	0	0	0	0	0	3	3	3	3	3	3	3	2	4	4	4	4	5	5	5	4	4	4	5	5	5	3	3	5	4	3	2	1	4	2
4	5	4	3	3	4	5	4	3	3	0	0	0	0	0	3	3	3	3	3	3	3	2	4	4	4	4	5	5	5	4	4	4	5	5	5	3	3	5	4	3	2	1	4	2
6	6	6	6	5	5	6	5	6	5	1	0	1	0	0	3	3	3	3	3	5	5	2	3	6	4	5	6	5	4	6	5	6	6	5	4	4	6	4	4	2	2	1	4	3
6	6	6	6	6	5	5	6	6	5	1	1	0	0	1	6	5	3	5	2	3	3	3	3	3	3	3	5	5	5	5	5	5	4	5	5	5	5	4	6	3	1	1	4	5
6	6	6	6	6	5	5	6	6	5	1	1	0	0	1	6	5	3	5	2	3	3	3	3	3	3	3	5	5	5	5	5	5	4	5	5	5	5	4	6	3	1	1	4	5
6	7	7	7	7	5	6	5	6	6	1	1	2	1	1	5	6	3	6	2	4	2	2	1	6	5	6	5	6	5	5	5	6	5	6	5	5	6	6	5	3	1	1	5	5
6	7	7	7	7	5	6	5	6	6	1	1	2	1	1	5	6	3	6	2	4	2	2	1	6	5	6	5	6	5	5	5	6	5	6	5	5	6	6	5	3	1	1	5	5
6	7	7	7	7	5	6	5	6	6	1	1	2	1	1	5	6	3	6	2	4	2	2	1	6	5	6	5	6	5	5	5	6	5	6	5	5	6	6	5	3	1	1	5	5
6	7	7	7	7	5	6	5	6	6	1	1	2	1	1	5	6	3	6	2	4	2	2	1	6	5	6	5	6	5	5	5	6	5	6	5	5	6	6	5	3	1	1	5	5
6	3	3	5	3	6	3	3	5	3	0	0	0	0	0	3	3	3	2	3	5	5	4	5	6	4	5	5	4	6	5	5	5	5	6	3	5	5	3	5	4	2	1	4	2
6	3	3	5	3	6	3	3	5	3	0	0	0	0	0	3	3	3	2	3	5	5	4	5	6	4	5	5	4	6	5	5	5	5	6	3	5	5	3	5	4	2	1	4	2
6	3	3	5	3	6	3	3	5	3	0	0	0	0	0	3	3	3	2	3	5	5	4	5	6	4	5	5	4	6	5	5	5	5	6	3	5	5	3	5	4	2	1	4	2
6	3	3	5	3	6	3	3	5	3	0	0	0	0	0	3	3	3	2	3	5	5	4	5	6	4	5	5	4	6	5	5	5	5	6	3	5	5	3	5	4	2	1	4	2
6	3	3	5	3	6	3	3	5	3	0	0	0	0	0	3	3	3	2	3	5	5	4	5	6	4	5	5	4	6	5	5	5	5	6	3	5	5	3	5	4	2	1	4	2
2	3	5	6	6	2	3	5	6	6	0	0	0	0	0	4	2	5	4	3	3	3	3	3	6	5	6	5	5	5	5	5	5	5	5	5	5	5	3	5	4	1	1	4	2
2	3	5	6	6	2	3	5	6	6	0	0	0	0	0	4	2	5	4	3	3	3	3	3	6	5	6	5	5	5	5	5	5	5	5	5	5	5	3	5	4	1	1	4	2
2	3	5	6	6	2	3	5	6	6	0	0	0	0	0	4	2	5	4	3	3	3	3	3	6	5	6	5	5	5	5	5	5	5	5	5	5	5	3	5	4	1	1	4	2
2	3	5	6	6	2	3	5	6	6	0	0	0	0	0	4	2	5	4	3	3	3	3	3	6	5	6	5	5	5	5	5	5	5	5	5	5	5	3	5	4	1	1	4	2
2	3	5	6	6	2	3	5	6	6	0	0	0	0	0	4	2	5	4	3	3	3	3	3	6	5	6	5	5	5	5	5	5	5	5	5	5	5	3	5	4	1	1	4	2
2	3	5	6	6	2	3	5	6	6	0	0	0	0	0	4	2	5	4	3	3	3	3	3	6	5	6	5	5	5	5	5	5	5	5	5	5	5	3	5	4	1	1	4	2
2	3	5	6	6	2	3	5	6	6	0	0	0	0	0	4	2	5	4	3	3	3	3	3	6	5	6	5	5	5	5	5	5	5	5	5	5	5	3	5	4	1	1	4	2
2	3	5	6	6	2	3	5	6	6	0	0	0	0	0	4	2	5	4	3	3	3	3	3	6	5	6	5	5	5	5	5	5	5	5	5	5	5	3	5	4	1	1	4	2
6	6	3	6	3	5	5	2	5	2	1	1	1	1	1	3	5	5	3	2	2	3	3	3	3	2	3	5	6	5	6	6	6	6	5	5	5	5	5	5	2	1	1	5	2
6	6	3	6	3	5	5	2	5	2	1	1	1	1	1	3	5	5	3	2	2	3	3	3	3	2	3	5	6	5	6	6	6	6	5	5	5	5	5	5	2	1	1	5	2
6	6	3	6	3	5	5	2	5	2	1	1	1	1	1	3	5	5	3	2	2	3	3	3	3	2	3	5	6	5	6	6	6	6	5	5	5	5	5	5	2	1	1	5	2
6	6	3	6	3	5	5	2	5	2	1	1	1	1	1	3	5	5	3	2	2	3	3	3	3	2	3	5	6	5	6	6	6	6	5	5	5	5	5	5	2	1	1	5	2
6	6	3	6	3	5	5	2	5	2	1	1	1	1	1	3	5	5	3	2	2	3	3	3	3	2	3	5	6	5	6	6	6	6	5	5	5	5	5	5	2	1	1	5	2
6	6	3	6	3	5	5	2	5	2	1	1	1	1	1	3	5	5	3	2	2	3	3	3	3	2	3	5	6	5	6	6	6	6	5	5	5	5	5	5	2	1	1	5	2
7	7	7	7	7	6	6	7	7	7	1	1	0	0	0	3	4	4	2	5	4	4	4	3	5	5	5	5	5	5	6	7	6	5	6	5	6	4	3	4	3	1	1	4	4
7	7	7	7	7	6	6	7	7	7	1	1	0	0	0	3	4	4	2	5	4	4	4	3	5	5	5	5	5	5	6	7	6	5	6	5	6	4	3	4	3	1	1	4	4
7	7	7	7	7	6	6	7	7	7	1	1	0	0	0	3	4	4	2	5	4	4	4	3	5	5	5	5	5	5	6	7	6	5	6	5	6	4	3	4	3	1	1	4	4
7	7	7	7	7	6	6	7	7	7	1	1	0	0	0	3	4	4	2	5	4	4	4	3	5	5	5	5	5	5	6	7	6	5	6	5	6	4	3	4	3	1	1	4	4
7	7	7	7	7	6	6	7	7	7	1	1	0	0	0	3	4	4	2	5	4	4	4	3	5	5	5	5	5	5	6	7	6	5	6	5	6	4	3	4	3	1	1	4	4
7	7	7	7	7	6	6	7	7	7	1	1	0	0	0	3	4	4	2	5	4	4	4	3	5	5	5	5	5	5	6	7	6	5	6	5	6	4	3	4	3	1	1	4	4
7	7	7	7	7	6	6	7	7	7	1	1	0	0	0	3	4	4	2	5	4	4	4	3	5	5	5	5	5	5	6	7	6	5	6	5	6	4	3	4	3	1	1	4	4
7	7	7	7	7	6	6	7	7	7	1	1	0	0	0	3	4	4	2	5	4	4	4	3	5	5	5	5	5	5	6	7	6	5	6	5	6	4	3	4	3	1	1	4	4
5	6	5	6	5	5	6	5	5	5	0	0	0	1	0	3	3	5	5	3	3	3	3	3	4	4	4	4	5	4	5	4	5	6	4	4	4	4	4	4	3	1	3	3	3
5	6	5	6	5	5	6	5	5	5	0	0	0	1	0	3	3	5	5	3	3	3	3	3	4	4	4	4	5	4	5	4	5	6	4	4	4	4	4	4	3	1	3	3	3
5	6	5	6	5	5	6	5	5	5	0	0	0	1	0	3	3	5	5	3	3	3	3	3	4	4	4	4	5	4	5	4	5	6	4	4	4	4	4	4	3	1	3	3	3
5	6	5	6	5	5	6	5	5	5	0	0	0	1	0	3	3	5	5	3	3	3	3	3	4	4	4	4	5	4	5	4	5	6	4	4	4	4	4	4	3	1	3	3	3
6	5	6	6	5	4	4	5	5	3	2	1	1	1	2	3	2	3	3	2	5	2	5	5	6	6	6	6	6	6	6	3	6	6	6	6	7	6	7	6	3	1	1	4	3
6	5	6	5	6	4	4	5	4	5	2	1	1	1	1	3	4	5	5	4	4	3	3	3	4	5	5	4	5	5	5	5	6	5	5	4	4	5	5	4	1	2	1	4	2
6	5	6	5	6	4	4	5	4	5	2	1	1	1	1	3	4	5	5	4	4	3	3	3	4	5	5	4	5	5	5	5	6	5	5	4	4	5	5	4	1	2	1	4	2
6	5	6	5	6	4	4	5	4	5	2	1	1	1	1	3	4	5	5	4	4	3	3	3	4	5	5	4	5	5	5	5	6	5	5	4	4	5	5	4	1	2	1	4	2
6	5	6	5	6	4	4	5	4	5	2	1	1	1	1	3	4	5	5	4	4	3	3	3	4	5	5	4	5	5	5	5	6	5	5	4	4	5	5	4	1	2	1	4	2
6	5	6	6	6	6	5	6	5	5	0	0	0	1	1	4	3	4	5	4	3	4	3	4	5	4	5	5	4	5	4	5	4	5	4	5	4	5	4	5	2	1	4	3	2
6	5	6	6	6	6	5	6	5	5	0	0	0	1	1	4	3	4	5	4	3	4	3	4	5	4	5	5	4	5	4	5	4	5	4	5	4	5	4	5	2	1	4	3	2
6	5	6	6	6	6	5	6	5	5	0	0	0	1	1	4	3	4	5	4	3	4	3	4	5	4	5	5	4	5	4	5	4	5	4	5	4	5	4	5	2	1	4	3	2
6	5	6	6	6	6	5	6	5	5	0	0	0	1	1	4	3	4	5	4	3	4	3	4	5	4	5	5	4	5	4	5	4	5	4	5	4	5	4	5	2	1	4	3	2
1	1	1	6	1	1	1	1	6	1	0	0	0	0	0	5	5	6	3	2	6	4	2	5	5	3	4	5	3	4	6	6	6	5	4	4	4	3	3	4	1	2	1	4	4
1	1	1	6	1	1	1	1	6	1	0	0	0	0	0	5	5	6	3	2	6	4	2	5	5	3	4	5	3	4	6	6	6	5	2	4	4	3	3	4	1	2	1	4	4

## Sheet: 人口信息統計
	Demographics	n (%)				Participants (N=330)
Last time experienced robot failure	Within one week	56 (17.0%)
	Within one month	111 (33.6%)
	Within half a year	99 (30.0%)
	Within one year	42 (12.7%)
	Over one year	22 (6.7%)
Gender	Male	190 (57.6%)
	Female	135 (40.9%)
	Others	5 (1.5%)
Age Group	18 to 25	245 (74.2%)
	26 to 30	11 (3.3%)
	31 to 40	24 (7.3%)
	41 to 50	32 (9.7%)
	over 51	18 (5.5%)
Frequency of use of robotic services in half a year (times)	1 to 2	39 (11.8%)
	3 to 5	148 (44.8%)
	6 to 10	76 (23.0%)
	11 to 15	19 (5.8%)
	Over 15	48 (14.5%)
Education background	No formal education	6 (1.8%)
	Junior high school and below	25 (7.6%)
	High School / Technical secondary school	46 (13.9%)
	Bachelor/ Technical junior college	222 (67.3%)
	Master	23 (7.0%)
	Doctor	8 (2.4%)
	Total	330 (100%)

## Sheet: 总数据
序号	总分	1、最近您遭遇過機器人服務失敗嗎？ Have you recently experienced a robot service failure?	2、請回憶您最近遭遇機器人服務失敗前 您期望的服務場景回答以下5個問題：—機器人服務具備回答顧客問題的知識。Robot service have the knowledge to answer customers’ questions.	2、機器人服務給顧客帶來信心。 Robot service instills confidence in customers.	2、顧客在被機器人服務時感到安全。 Customers feel safe in their transactions with the robot service.	2、機器人服務為顧客提供及時的服務。 Robot service gives prompt service to customers.	2、機器人服務給予顧客個別關注。 Robot service gives customers individual attention.	3、請回憶您最近遭遇機器人服務失敗時您 最低可以接受的服務場景回答以下5個問題：—機器人服務具備回答顧客問題的知識。Robot service have the knowledge to answer customers’ questions.	3、機器人服務給顧客帶來信心。 Robot service instills confidence in customers.	3、顧客在被機器人服務時感到安全。 Customers feel safe in their transactions with the robot service.	3、機器人服務為顧客提供及時的服務。 Robot service gives prompt service to customers.	3、機器人服務給予顧客個別關注。 Robot service gives customers individual attention.	4、機器人服務的失敗，超出了我的控制範圍。 The robot service failure, they are beyond my sphere of influence.	5、機器人服務對我來說幾乎是無法控制的。 The robot service is virtually not controllable for me.	6、機器人服務隨時隨地可以被輕鬆掌控。 The robot service is easy to control anywhere at any time.	7、機器人服務的失敗，只能造成間接影響。 The robot service failure, it can only influence indirectly.	8、當機器人服務承諾在某個時間做某件事時，他們就會去做。 When robot service promises to do something by a certain time, they will do so.	9、當客戶遇到問題時，機器人服務會表現出解決問題的誠意。 When customers have a problem, robot service shows a sincere interest in solving it.	10、機器人服務會在第一次使用時提供正確的服務。 Robot service will perform the service right the first time.	11、機器人會在承諾的時間內提供服務。 Robot service will provide their services at the time they promise to do so.	12、我認為機器人服務值得信賴。 I think robot services are reliable.	13、在我看來，機器人服務失敗造成了很大的不便。 In my opinion, the robot service failure creates big inconvenience.	14、在我看來，機器人服務失敗造成了嚴重的惡化。In my opinion, the robot service failure creates major aggravation.	15、在我看來，機器人服務失敗造成的是小問題。 In my opinion, the robot service failure creates a minor problem.	16、我對機器人提供的服務產品的品質感到滿意。 I’m satisfied with the quality of the service products available with the robot.	17、我對機器人機器人服務是一種愉快的體驗，因為它讓我可以在閒暇時獲得個性化的產品。 Robot service is a pleasurable experience because it allows me to get a personalized product at my leisure.	18、我會告訴其他人有關購買使用機器人服務的資訊。 I tell other folks about purchasing services with robots.	19、我更願意轉用人工服務。 I am rather willingness switch to human-staffed service.	20、轉向人工服務的可能性。 The likelihood of switching to human-staffed service.	21、我會考慮使用人工服務的可能性。 The probability that I would consider buying the human -staff service.	22、在初次使用一項技術時，我通常會對它抱有懷疑的態度。 I generally give technology the benefit of the doubt when I first use it.	23、我的通常做法是相信新技術，直到它們證明我不應該。 My typical approach is to trust new technologies until they prove me that I shouldn't.	24、我通常不信任一項技術，直到它給我一個信任它的理由。I usually distrust a technology until it gives me a reason not to trust it.	25、如果我使用機器人服務，我覺得我花的錢是值得的。 If I used the robot service, I feel I would be getting my money's worth.	26、如果我使用機器人服務，我覺得我花的錢是會物有所值。 If I used the robot service, I would be getting good value for the money I spend.	27、機器人服務值得我做出犧牲。 The robot service deserved the sacrifices I made.	28、如果我使用機器人服務，我覺得我機器人服務值得我投入時間和金錢來使用它。 The robot service deserved the time and money I invested in buying it.	29、您最近一次遭遇機器人服務失敗時間是 When was the last time you experienced a robot failure：	30、您的性別：	31、您的年龄段 Your age group：	32、您的学历 Your education background：	33、您在半年內使用機器人服務的頻率 ：
1	118	1	2	1	2	3	1	2	2	2	2	2	6	6	2	6	2	1	6	2	1	3	7	3	2	5	2	6	2	2	6	6	6	2	6	2	7	4	2	5	6	1
2	185	1	6	6	6	6	2	6	2	6	6	7	6	6	2	6	6	2	7	7	6	7	6	1	6	5	6	2	6	2	7	6	6	6	6	6	6	3	2	4	6	3
3	120	1	3	2	1	3	1	2	2	1	1	1	7	7	1	1	5	2	3	3	2	7	7	1	1	5	1	7	7	7	7	3	6	2	7	2	2	5	2	5	6	5
4	0	2
5	0	2
6	0	2
7	0	2
8	0	2
9	0	2
10	0	2
11	0	2
12	0	2
13	0	2
14	0	2
15	0	2
16	0	2
17	0	2
18	0	2
19	0	2
20	0	2
21	0	2
22	0	2
23	0	2
24	0	2
25	0	2
26	175	1	5	5	5	5	5	5	5	5	5	5	5	5	5	5	5	5	5	5	5	5	5	5	5	5	5	5	5	5	5	5	5	5	5	5	5	3	2	1	4	1
27	0	2
28	35	1	1	1	1	1	1	1	1	1	1	1	1	1	1	1	1	1	1	1	1	1	1	1	1	1	1	1	1	1	1	1	1	1	1	1	1	1	1	1	4	1
29	181	1	7	7	7	7	4	4	4	4	4	4	7	7	3	6	7	4	2	6	5	6	4	5	6	6	6	4	4	6	7	4	4	5	5	5	5	1	2	1	4	1
30	173	1	6	6	6	6	6	6	6	6	6	6	5	5	5	5	5	5	5	5	5	5	5	5	4	4	6	2	5	7	4	2	4	4	3	4	4	3	2	1	4	2
31	0	2
32	189	1	7	7	7	7	7	4	5	5	3	6	2	6	2	2	6	7	7	7	2	7	7	7	2	7	6	3	5	6	7	7	7	3	4	6	6	3	2	1	4	4
33	87	1	1	1	1	1	1	1	1	1	1	1	1	3	1	1	1	1	1	4	1	3	4	1	2	4	7	5	3	7	5	3	7	1	4	3	4	1	1	1	4	5
34	151	1	6	6	6	7	3	6	6	3	6	3	4	3	4	3	4	4	5	4	3	4	3	3	4	4	4	5	5	5	5	5	4	3	3	4	4	3	2	1	4	3
35	178	1	7	6	7	7	7	1	2	3	2	2	2	4	5	5	7	5	7	7	4	6	3	4	6	6	4	7	7	7	7	6	3	4	6	6	6	2	2	1	4	4
36	137	1	6	3	2	5	4	6	3	2	6	4	6	4	4	2	3	1	3	5	3	1	4	2	4	3	2	6	5	5	6	7	7	3	2	5	3	1	2	1	4	2
37	140	1	2	2	2	3	2	2	2	2	3	2	4	5	5	3	6	7	5	4	5	4	1	7	5	6	7	6	4	6	6	4	4	5	4	3	2	1	2	1	4	2
38	172	1	6	6	6	6	5	6	5	6	5	6	3	3	2	2	5	5	5	6	6	3	2	5	5	6	6	6	6	5	4	5	5	5	5	5	5	3	2	1	4	3
39	149	1	6	6	6	6	4	3	4	4	4	4	3	4	4	4	4	6	5	6	4	6	3	3	4	5	5	3	3	6	5	5	3	3	2	1	5	2	2	1	4	2
40	158	1	7	4	3	5	3	7	3	3	5	4	6	6	6	4	5	5	4	5	4	5	4	4	4	3	5	5	5	5	5	4	4	4	4	4	4	4	1	1	4	2
41	171	1	6	6	5	7	7	5	3	2	6	7	6	6	4	2	1	3	1	6	5	5	6	2	7	5	7	5	6	7	6	5	6	5	5	1	5	5	2	1	4	1
42	175	1	7	7	7	7	7	6	6	6	6	6	6	3	1	1	5	4	3	6	6	5	5	3	5	5	5	7	7	7	7	5	6	2	2	2	2	1	1	1	4	5
43	150	1	6	3	3	5	3	6	3	3	5	3	5	5	3	2	5	3	3	4	3	6	4	5	5	4	6	5	5	5	5	6	3	5	5	3	5	4	2	1	4	2
44	150	1	4	5	5	5	4	5	4	3	4	3	4	4	4	3	4	5	4	4	4	5	4	4	4	5	4	4	5	5	4	5	5	4	5	4	5	3	2	1	4	1
45	189	1	4	4	6	7	5	5	6	6	7	6	6	5	4	5	7	6	6	7	7	4	5	5	7	5	5	6	6	6	7	1	7	3	4	3	6	2	1	1	4	2
46	165	1	6	6	5	5	2	6	6	5	5	2	5	5	5	3	6	5	5	6	5	5	5	3	5	5	5	5	5	5	5	3	5	3	3	5	5	5	2	1	4	3
47	151	1	7	4	1	6	5	5	3	3	6	5	3	7	1	4	7	7	7	7	3	5	2	5	4	3	1	4	4	6	6	3	5	3	3	3	3	2	1	1	4	5
48	126	1	4	2	1	6	1	3	2	2	6	3	3	2	4	2	6	5	2	6	4	3	3	3	3	3	5	6	7	6	5	3	5	2	3	2	3	2	2	1	4	5
49	144	1	4	5	3	6	3	5	5	3	6	3	5	3	5	2	6	5	5	6	4	6	3	5	3	3	3	6	5	5	2	5	3	2	3	3	3	2	2	1	4	2
50	162	1	6	6	5	6	4	5	4	4	5	2	4	5	3	5	6	4	4	5	3	4	4	5	4	5	5	7	7	7	5	3	4	5	5	3	3	2	2	1	4	3
51	129	1	2	1	1	7	7	1	1	1	7	6	2	6	2	1	6	7	2	6	2	7	2	2	2	6	2	7	7	7	7	2	2	2	2	2	2	1	2	1	4	5
52	144	1	2	2	2	6	2	2	4	4	6	2	5	6	4	2	6	2	3	6	2	6	5	5	4	5	5	6	6	6	5	6	6	2	2	2	5	2	1	1	4	3
53	177	1	7	6	7	7	7	7	4	6	7	5	3	4	6	3	4	2	4	5	5	6	4	4	4	5	6	6	5	6	6	6	3	5	4	2	6	3	2	1	4	2
54	0	2
55	185	1	6	6	6	6	6	5	5	5	5	5	7	3	6	4	6	6	6	6	6	5	3	4	5	6	6	4	4	4	6	6	3	6	6	6	6	2	1	1	4	3
56	168	1	7	6	6	7	7	6	4	4	3	5	2	4	6	3	7	4	5	5	5	2	2	6	4	6	7	4	5	5	6	5	6	3	3	4	4	5	1	1	4	2
57	0	2
58	173	1	7	6	6	7	2	7	5	7	4	3	2	2	5	5	7	7	6	6	7	1	1	5	6	7	5	3	2	2	5	6	6	6	6	5	6	3	2	1	4	5
59	0	2
60	0	2
61	0	2
62	0	2
63	0	2
64	0	2
65	0	2
66	0	2
67	0	2
68	0	2
69	0	2
70	0	2
71	0	2
72	0	2
73	0	2
74	0	2
75	0	2
76	140	1	4	4	4	4	4	4	4	4	4	4	4	4	4	4	4	4	4	4	4	4	4	4	4	4	4	4	4	4	4	4	4	4	4	4	4	3	1	1	4	5
77	0	2
78	0	2
79	0	2
80	0	2
81	139	1	5	4	4	5	4	2	2	2	2	2	5	5	4	5	5	4	4	4	4	5	4	4	5	4	4	4	5	5	4	4	4	4	4	3	4	4	2	1	4	5
82	197	1	7	7	7	7	7	5	6	5	4	5	7	2	7	4	3	7	7	7	7	6	6	6	7	4	5	5	2	6	7	7	7	5	4	5	4	3	1	1	4	3
83	148	1	6	5	3	6	6	1	4	3	3	3	4	3	5	2	6	4	3	4	5	5	2	4	5	5	5	5	5	5	6	6	4	5	5	2	3	2	3	1	4	3
84	127	1	4	4	3	2	2	5	3	2	2	2	6	6	3	3	3	2	3	3	3	5	5	3	3	3	4	5	4	4	5	5	4	3	5	4	4	1	2	1	4	4
85	157	1	5	6	3	7	4	3	3	5	5	3	6	5	2	3	4	3	3	5	3	7	6	4	3	3	5	7	7	7	6	3	3	5	5	5	3	1	1	1	4	2
86	122	1	1	1	1	6	1	1	1	1	6	1	3	3	6	3	6	2	4	6	3	5	3	3	5	3	4	6	6	6	5	2	4	4	3	3	4	1	2	1	4	4
87	0	2
88	146	1	6	4	4	6	2	4	4	4	4	4	6	4	2	1	2	6	4	3	4	5	4	2	5	6	4	4	4	4	6	6	6	4	4	4	4	2	2	1	4	3
89	0	2
90	130	1	1	1	7	1	1	1	1	7	1	1	3	1	7	7	7	7	4	4	4	4	4	4	4	4	4	4	4	4	4	4	4	4	4	4	4	1	1	1	4	5
91	133	1	5	4	4	5	3	4	3	3	4	3	5	7	2	2	5	3	4	2	2	3	2	3	4	3	1	7	7	7	7	4	5	2	2	3	3	4	2	1	4	3
92	138	1	5	4	4	4	4	4	4	4	6	4	4	3	4	1	7	1	4	4	4	5	4	4	4	4	4	4	4	4	4	4	4	4	3	3	4	1	1	1	4	1
93	0	2
94	0	2
95	167	1	2	3	5	6	6	2	3	5	6	6	4	6	5	4	5	5	5	5	5	6	5	5	5	5	5	5	5	5	5	5	5	5	5	3	5	4	1	1	4	2
96	0	2
97	159	1	5	4	4	4	5	5	4	4	4	5	4	3	3	2	5	5	5	6	5	5	6	4	5	5	4	4	6	6	6	5	5	4	4	4	4	3	1	1	4	2
98	146	1	5	4	3	5	3	5	3	2	5	4	4	5	6	3	4	5	3	4	2	6	4	2	4	4	6	7	6	4	6	4	4	4	5	2	3	2	1	1	4	2
99	174	1	7	6	7	7	5	6	6	6	6	5	5	4	5	2	6	4	5	6	5	5	4	3	5	4	5	6	5	6	5	4	4	4	4	3	4	1	2	1	4	3
100	162	1	4	5	3	7	3	6	6	6	6	6	4	3	5	2	7	5	4	7	4	4	4	5	4	4	5	6	6	6	5	4	4	3	3	2	4	1	1	1	4	5
101	190	1	7	5	5	7	4	6	4	6	5	4	4	7	3	6	7	4	6	6	4	1	1	6	6	6	6	7	7	7	7	7	4	7	7	4	7	1	1	1	4	5
102	185	1	7	7	7	7	7	6	6	7	7	7	5	4	4	2	3	4	4	4	5	5	5	5	5	5	5	6	7	6	5	6	5	6	4	3	4	3	1	1	4	4
103	167	1	7	6	5	6	7	7	7	7	7	7	4	3	3	1	5	4	3	5	3	3	2	1	4	5	6	7	7	7	7	4	6	3	3	1	4	2	1	1	4	3
104	181	1	6	5	6	6	6	6	4	6	6	6	2	2	3	5	6	6	5	6	5	6	4	3	6	6	4	7	6	7	6	6	6	4	5	3	5	2	2	1	4	3
105	109	1	3	1	1	7	1	1	1	1	1	1	6	5	4	1	3	4	2	4	1	7	6	2	2	2	4	7	7	7	4	6	2	2	1	1	1	2	1	1	4	5
106	178	1	5	5	5	7	6	5	5	5	6	4	5	5	4	1	6	6	4	6	4	6	4	4	6	5	5	6	6	6	6	4	4	6	6	4	6	1	1	1	4	5
107	170	1	6	6	6	6	5	5	6	5	6	5	2	5	5	2	5	3	3	6	5	6	4	3	6	5	4	6	5	6	6	5	4	4	6	4	4	2	2	1	4	3
108	138	1	7	4	4	4	4	5	3	4	4	3	4	5	4	3	3	4	2	4	5	4	2	4	3	2	5	4	5	5	5	4	4	4	4	3	4	1	2	1	4	2
109	149	1	4	5	4	3	3	4	5	4	3	3	5	5	3	3	5	5	5	6	4	4	4	5	5	5	5	4	4	4	5	5	5	3	3	5	4	3	2	1	4	2
110	133	1	2	5	6	5	2	3	5	6	5	2	5	2	3	1	4	3	3	3	5	3	3	3	5	5	5	6	3	4	3	4	4	3	4	4	4	2	2	1	4	2
111	153	1	6	4	7	7	2	3	6	7	5	3	2	3	7	5	7	7	7	5	3	2	2	4	4	5	4	6	5	5	7	1	4	3	3	1	1	5	1	1	4	1
112	171	1	4	7	6	7	1	6	6	7	7	2	4	4	6	1	6	2	6	7	6	5	4	6	4	4	6	4	5	6	7	5	3	5	5	3	4	3	1	1	4	4
113	138	1	6	4	4	6	3	4	3	4	4	3	2	2	3	2	6	6	5	6	4	3	2	5	4	3	3	6	5	6	6	2	3	2	5	2	4	2	1	1	4	4
114	0	2
115	145	1	5	3	4	6	2	5	4	3	6	2	5	4	4	1	6	3	4	6	4	5	4	5	5	3	3	4	5	4	3	6	3	4	5	4	5	3	1	1	4	5
116	194	1	7	5	7	7	7	7	5	5	7	5	7	4	2	3	7	5	6	6	7	7	5	4	6	6	6	5	4	6	6	6	4	5	5	5	5	2	1	1	4	5
117	151	1	6	5	7	6	2	6	4	6	4	2	3	3	5	6	7	2	4	6	3	4	3	5	3	4	4	6	6	6	4	3	3	3	3	2	5	2	2	1	4	5
118	140	1	3	3	4	3	3	3	3	4	3	3	5	5	2	2	6	6	6	5	4	5	5	3	4	3	4	5	5	5	2	3	3	5	5	5	5	1	1	1	4	5
119	195	1	7	7	7	7	7	7	4	4	7	7	5	3	3	6	6	6	3	6	5	6	4	6	5	6	5	7	7	7	5	6	2	6	5	5	6	1	2	2	5	5
120	155	1	4	5	5	2	2	5	5	3	2	1	3	4	5	1	5	1	4	6	4	6	6	1	5	5	4	7	7	7	7	6	6	6	5	3	7	1	1	2	5	2
121	0	2
122	0	2
123	0	2
124	0	2
125	0	2
126	0	2
127	0	2
128	0	2
129	0	2
130	0	2
131	0	2
132	0	2
133	0	2
134	0	2
135	0	2
136	0	2
137	0	2
138	0	2
139	0	2
140	126	1	1	1	6	6	1	1	1	6	6	1	4	4	5	2	4	1	4	4	4	4	4	4	4	4	4	4	4	4	4	4	4	4	4	4	4	2	1	1	4	5
141	0	2
142	89	1	2	3	3	3	6	2	2	2	1	1	2	2	2	2	2	2	1	2	2	2	2	2	2	2	4	2	2	2	2	2	3	4	5	6	5	2	2	1	4	3
143	169	1	6	5	3	7	7	7	7	7	7	7	4	3	2	1	5	5	5	4	5	5	3	4	4	4	3	4	5	5	6	6	6	6	5	3	3	2	1	1	4	2
144	118	1	3	2	3	4	1	3	3	3	2	1	6	7	3	7	3	1	1	2	1	7	6	2	2	4	2	6	6	7	7	4	5	1	1	1	1	1	2	1	4	2
145	148	1	3	5	5	3	5	5	2	5	5	1	4	3	3	5	3	5	5	5	4	5	5	5	5	5	3	5	3	5	5	5	5	3	5	5	3	2	2	1	4	2
146	110	1	3	2	1	6	1	1	1	2	6	1	5	5	3	2	2	2	4	4	1	7	4	4	1	1	1	7	7	7	7	4	4	1	1	1	1	3	1	1	4	2
147	165	1	7	6	6	7	7	3	5	5	5	7	1	1	7	1	7	5	5	5	4	7	4	4	4	4	3	4	5	5	4	5	4	5	4	5	4	1	1	1	4	2
148	164	1	6	5	6	5	3	6	2	2	4	3	6	6	3	5	3	2	6	6	5	6	6	2	2	5	5	6	7	7	6	6	6	5	3	3	5	4	1	1	4	2
149	162	1	6	6	3	5	3	3	4	2	3	3	5	3	3	5	5	6	5	6	5	3	5	6	6	6	2	5	6	6	6	6	6	3	6	6	3	2	1	1	4	2
150	135	1	4	4	3	4	2	4	3	4	4	4	4	5	3	2	4	4	4	4	3	4	4	4	4	3	4	5	5	5	4	6	3	4	4	3	4	5	1	1	4	1
151	134	1	3	3	3	3	3	4	3	3	3	3	4	4	5	3	5	3	5	5	4	4	3	4	4	5	5	5	5	5	4	5	3	4	3	3	3	4	1	1	4	1
152	143	1	6	4	4	5	2	5	3	3	4	2	3	3	3	2	5	3	4	5	3	6	3	4	5	2	5	7	5	6	5	5	5	4	4	4	4	4	2	1	4	2
153	177	1	6	6	7	6	4	7	7	7	7	7	2	1	3	6	5	5	4	6	6	2	1	7	6	7	5	3	3	4	6	6	2	6	7	5	5	4	2	1	4	3
154	136	1	5	4	3	5	4	3	3	2	2	2	5	5	4	2	5	3	4	3	3	6	5	4	5	4	2	6	6	7	5	6	4	2	2	2	3	3	2	1	4	1
155	166	1	5	6	4	6	6	6	5	4	6	6	5	2	3	2	7	2	4	6	4	6	6	2	5	5	5	6	5	5	5	4	3	5	5	5	5	3	1	1	4	5
156	182	1	6	6	6	6	6	6	5	5	4	3	6	2	6	5	7	5	5	5	5	5	3	6	5	6	6	3	5	6	4	6	4	6	6	6	6	5	1	1	4	2
157	120	1	6	2	1	3	1	6	3	3	1	1	4	7	3	6	1	6	5	1	2	6	4	4	3	2	2	7	4	5	6	3	4	1	3	2	2	2	1	1	4	2
158	141	1	5	2	2	5	2	5	2	2	5	2	5	5	3	2	5	5	4	5	4	6	4	3	4	3	2	6	6	6	5	5	4	4	4	3	6	2	1	1	3	2
159	0	2
160	148	1	1	2	4	4	5	2	3	4	5	4	4	6	4	3	4	2	4	5	4	3	4	4	4	4	6	7	7	7	7	4	4	3	6	4	4	2	1	1	4	2
161	140	1	4	5	6	7	3	4	6	5	6	2	3	2	4	2	5	2	3	5	4	5	2	3	4	4	4	4	4	4	4	4	4	4	4	4	4	2	1	1	4	2
162	153	1	5	4	4	4	2	7	5	7	7	4	6	4	3	1	6	2	2	5	4	6	3	4	4	3	4	6	6	6	6	5	6	4	3	2	3	2	2	1	4	2
163	123	1	6	4	3	4	2	5	2	3	3	4	4	3	2	2	3	2	3	4	3	4	2	5	2	2	2	4	5	6	6	3	3	5	3	2	7	2	1	1	4	3
164	0	2
165	167	1	6	6	6	6	6	5	5	6	6	4	4	5	5	5	5	4	5	5	5	4	3	5	5	5	5	4	4	4	5	5	4	4	4	3	4	2	2	4	5	5
166	204	1	6	6	6	6	6	6	6	6	6	6	5	5	6	6	6	6	6	6	6	6	6	6	6	6	6	6	6	6	7	6	1	6	6	6	6	3	2	4	6	2
167	0	2
168	139	1	4	4	4	4	4	4	4	4	4	4	3	4	4	4	4	4	4	4	4	4	4	4	4	4	4	4	4	4	4	4	4	4	4	4	4	4	2	5	3	2
169	0	2
170	177	1	6	5	6	6	5	4	4	5	5	3	5	6	3	3	6	3	6	3	3	6	6	4	6	6	3	6	3	6	6	6	6	7	6	7	6	3	1	1	4	3
171	170	1	7	6	6	6	6	2	1	2	6	1	7	6	6	2	7	6	6	7	4	2	6	5	5	6	7	7	7	7	6	5	2	1	2	2	6	2	1	1	5	2
172	0	2
173	188	1	6	6	7	6	4	6	5	6	5	6	6	5	5	5	4	5	5	5	5	5	5	5	6	6	5	6	6	5	6	5	6	5	5	5	5	3	1	2	4	3
174	0	2
175	151	1	4	5	6	5	5	4	5	2	3	4	3	2	5	3	5	5	3	5	5	2	2	5	5	5	5	5	5	5	5	5	5	5	5	3	5	5	1	1	4	1
176	0	2
177	160	1	6	5	5	6	3	1	6	1	5	5	6	6	3	3	4	5	6	5	5	5	4	4	5	5	4	6	6	6	6	5	4	4	4	3	3	2	1	1	5	2
178	154	1	6	6	3	6	2	5	5	2	5	3	5	3	5	3	6	6	5	5	5	3	2	5	5	6	5	3	3	3	6	5	2	5	5	5	5	2	1	1	5	2
179	0	2
180	193	1	5	6	5	7	7	6	7	7	6	6	3	2	3	6	6	4	6	6	7	6	5	7	5	6	5	5	5	6	5	6	5	5	6	6	5	3	1	1	5	5
181	146	1	6	6	6	6	6	4	4	4	4	4	5	5	2	2	2	2	1	2	2	6	6	3	3	3	2	7	7	7	5	3	6	3	3	6	3	1	2	1	5	3
182	166	1	6	6	5	4	5	4	4	5	4	4	5	5	4	6	4	5	4	5	4	4	4	5	4	5	5	6	5	5	5	4	5	5	5	5	5	4	1	1	5	2
183	0	2
184	204	1	7	7	7	7	6	6	6	7	7	5	6	6	2	1	7	6	6	6	7	6	6	2	6	6	6	6	6	6	6	6	6	6	6	6	6	3	2	4	6	2
185	0	2
186	155	1	4	5	3	5	5	3	4	5	3	4	3	4	5	5	4	4	5	4	5	4	5	4	4	4	4	6	5	5	4	6	5	4	5	5	5	5	2	2	6	1
187	0	2
188	147	1	6	6	6	6	6	4	4	5	4	4	4	4	5	3	5	4	4	4	4	3	3	3	6	6	7	4	4	4	2	2	2	4	4	2	3	2	1	4	1	1
189	0	2
190	140	1	4	4	4	4	4	4	4	4	4	4	4	4	4	4	4	4	4	4	4	4	4	4	4	4	4	4	4	4	4	4	4	4	4	4	4	3	2	5	3	3
191	146	1	6	7	6	7	7	4	4	4	4	4	7	7	2	3	2	3	3	2	3	3	2	3	3	2	3	6	6	6	6	6	6	3	1	2	3	2	2	5	1	3
192	114	1	4	4	4	4	4	1	1	1	1	1	2	2	2	2	3	4	4	4	4	4	4	3	1	1	1	6	6	7	6	6	6	3	3	3	2	4	1	3	2	1
193	151	1	6	5	6	6	7	4	4	4	4	4	2	2	3	2	6	6	7	6	6	3	3	3	5	5	5	3	3	3	2	6	3	4	4	4	5	3	1	1	6	5
194	137	1	3	3	3	2	3	1	1	1	1	1	3	3	4	4	4	4	2	3	3	6	6	6	2	2	2	7	7	6	7	2	7	7	7	7	7	3	1	5	2	2
195	163	1	7	7	7	7	7	3	3	4	3	3	5	4	4	4	4	4	4	4	4	4	4	3	3	3	5	4	4	4	7	7	5	6	5	6	5	3	1	4	4	2
196	184	1	5	4	5	5	6	2	3	4	5	7	7	6	4	5	7	7	6	7	5	4	4	5	5	7	5	7	7	7	6	4	7	4	4	4	4	4	1	2	5	2
197	0	2
198	0	2
199	0	2
200	0	2
201	0	2
202	0	2
203	0	2
204	0	2
205	136	1	6	2	1	5	5	5	2	2	6	1	4	6	2	1	6	6	3	6	2	6	5	2	4	4	3	7	7	7	4	3	5	2	2	2	2	2	1	1	4	3
206	194	1	7	7	7	7	7	5	5	6	6	6	4	4	2	2	7	7	6	6	6	5	6	6	5	6	6	7	7	7	5	7	4	4	4	4	4	4	2	1	4	3
207	166	1	4	6	6	7	5	4	4	5	3	3	4	5	4	2	6	5	6	7	4	4	4	3	4	4	5	6	4	4	3	6	6	7	7	4	5	2	1	1	4	1
208	0	2
209	122	1	4	2	2	2	2	2	2	2	2	2	5	5	2	4	4	4	4	4	4	4	4	4	4	4	4	4	4	4	4	4	4	4	4	4	4	5	1	1	4	3
210	140	1	4	4	4	4	4	4	4	4	4	4	4	4	4	4	4	4	4	4	4	4	4	4	4	4	4	4	4	4	4	4	4	4	4	4	4	2	3	1	4	2
211	184	1	6	5	6	6	6	5	6	5	3	6	4	5	5	5	7	6	6	5	5	6	6	5	5	5	5	5	5	5	5	5	5	5	5	5	5	2	2	4	3	4
212	120	1	2	2	2	2	2	3	3	3	3	3	3	3	3	2	3	3	3	3	4	4	4	4	4	4	4	5	5	5	3	3	4	4	5	5	5	5	2	1	4	2
213	0	2
214	171	1	6	6	6	7	6	5	5	7	7	7	3	3	2	6	6	5	5	6	6	3	3	5	5	5	5	5	5	5	2	5	2	3	6	3	5	5	2	1	4	5
215	135	1	4	4	3	4	4	4	4	4	4	4	4	3	5	3	3	4	4	5	4	3	4	4	4	3	3	3	4	5	5	4	3	4	4	5	3	5	2	1	4	3
216	208	1	6	7	7	7	6	6	4	5	6	5	6	6	6	6	6	6	6	6	6	6	6	6	6	6	5	6	6	6	6	6	6	6	6	6	6	2	1	1	4	1
217	181	1	7	5	4	7	4	6	4	7	7	4	5	6	6	1	7	7	6	7	5	5	3	3	7	7	4	4	4	4	6	6	7	4	4	4	4	4	1	1	4	1
218	156	1	6	5	5	5	2	6	2	5	5	2	3	5	3	4	3	5	4	6	4	5	3	1	5	6	6	4	5	5	6	6	3	6	6	3	6	2	2	1	4	2
219	128	1	4	4	2	5	4	2	2	2	2	2	5	4	4	3	2	5	3	5	4	6	2	2	4	3	3	7	6	7	5	7	1	2	4	2	3	4	1	1	4	2
220	146	1	6	6	4	5	5	5	4	6	3	5	3	3	4	2	3	2	5	5	4	6	4	3	3	5	6	2	5	3	4	6	6	4	5	1	3	5	2	1	4	1
221	157	1	6	5	6	7	5	3	5	5	6	3	2	2	2	4	6	5	3	5	5	2	4	3	6	5	3	5	4	6	5	4	3	5	5	6	6	4	1	1	4	2
222	160	1	7	6	6	6	6	6	3	4	6	3	6	6	4	2	6	4	5	5	5	2	2	5	5	3	4	5	5	5	3	6	3	4	5	3	4	1	1	1	4	2
223	0	2
224	159	1	6	6	5	6	6	3	4	2	2	4	6	5	3	5	5	4	5	5	4	5	5	2	3	3	5	6	6	6	6	6	7	4	4	2	3	3	1	1	4	1
225	167	1	4	4	4	4	4	4	4	4	4	4	1	1	6	1	7	5	5	5	5	1	1	3	7	7	7	7	7	7	7	7	4	7	5	7	7	5	1	1	4	1
226	166	1	6	5	4	7	7	6	3	2	6	6	3	3	5	4	6	4	4	6	5	5	5	3	5	6	3	5	5	5	5	5	5	4	5	4	4	3	1	1	4	2
227	227	1	7	7	7	7	7	7	7	7	7	7	7	7	7	7	7	7	7	7	7	7	7	7	7	7	7	7	7	7	7	6	7	5	1	1	4	5	1	1	4	4
228	167	1	7	7	7	7	7	7	7	7	7	7	1	1	1	1	1	1	7	7	7	1	1	7	7	7	7	1	1	1	1	7	1	7	7	7	7	5	1	1	4	5
229	182	1	6	6	5	7	7	5	5	5	7	7	5	3	5	6	7	6	4	7	6	7	5	4	5	3	5	7	4	5	6	7	6	2	2	4	1	3	2	1	4	2
230	168	1	5	5	6	7	1	5	5	6	7	2	6	6	5	2	5	4	5	5	4	5	2	4	4	4	4	6	6	6	5	4	6	6	5	4	6	3	2	1	4	2
231	0	2
232	175	1	6	4	3	6	4	5	4	4	7	3	6	5	4	5	5	4	4	5	5	6	5	4	4	3	3	6	6	7	6	6	6	6	6	6	6	2	2	1	4	3
233	135	1	4	3	2	5	4	3	5	3	3	4	5	5	6	2	5	6	2	5	1	4	4	3	2	4	3	3	3	5	3	5	5	4	6	3	5	1	2	1	4	5
234	167	1	6	5	6	4	5	4	4	5	5	6	5	4	5	5	4	4	5	5	5	4	5	4	4	5	5	5	5	6	5	5	4	4	5	5	4	1	2	1	4	2
235	157	1	1	1	1	5	5	5	5	5	5	5	5	5	3	5	5	5	5	5	5	5	5	5	5	5	4	5	4	5	6	5	4	5	3	5	5	2	2	1	4	3
236	139	1	5	3	2	4	3	3	3	3	3	3	5	5	3	3	4	4	5	5	3	5	4	3	4	4	3	6	4	4	5	5	5	4	4	5	5	2	2	1	4	1
237	175	1	6	6	6	6	6	6	6	6	6	6	5	4	4	5	5	4	5	5	5	5	3	5	5	4	5	4	5	4	5	4	5	4	5	5	5	3	2	1	4	2
238	0	2
239	162	1	5	5	5	4	5	5	4	5	5	5	5	4	6	3	5	3	4	5	5	4	5	5	5	5	4	5	5	6	4	5	4	5	4	4	4	2	2	1	4	2
240	145	1	5	4	3	6	4	3	3	3	3	3	4	3	3	2	4	3	5	5	5	3	2	5	5	4	5	4	5	5	5	5	5	5	5	6	5	5	2	1	4	2
241	0	2
242	0	2
243	0	2
244	0	2
245	171	1	7	7	6	6	5	7	7	7	6	7	3	3	3	2	3	2	4	3	5	6	6	2	2	2	6	5	5	6	6	2	6	6	6	6	6	4	2	1	4	2
246	0	2
247	0	2
248	0	2
249	164	1	5	3	5	2	5	5	3	5	3	3	5	5	5	5	5	5	5	5	5	5	5	5	5	5	5	5	5	5	5	5	5	5	5	5	5	3	2	1	4	1
250	0	2
251	165	1	6	5	5	6	5	6	5	5	5	5	4	4	4	4	4	4	4	5	4	3	3	4	5	5	5	5	6	6	5	5	4	4	5	5	5	1	2	1	4	2
252	0	2
253	141	1	4	4	4	4	4	4	4	4	4	4	4	4	4	4	4	4	5	4	4	4	4	4	4	4	4	4	4	4	4	4	4	4	4	4	4	3	2	5	3	3
254	147	1	6	4	4	5	4	6	3	3	5	3	4	4	4	4	4	4	4	4	4	4	4	4	4	4	4	4	4	4	4	4	6	3	6	3	6	1	2	1	4	5
255	0	2
256	0	2
257	0	2
258	0	2
259	0	2
260	0	2
261	0	2
262	0	2
263	0	2
264	167	1	6	4	5	6	5	4	4	4	4	4	6	6	6	3	5	6	6	6	4	6	5	2	6	6	4	3	3	4	4	5	5	5	6	4	5	3	2	1	3	3
265	152	1	6	5	5	5	5	6	5	5	5	5	5	5	5	2	3	4	4	4	4	4	5	5	5	3	5	5	3	5	5	4	4	4	3	2	2	2	2	1	4	3
266	140	1	4	4	4	4	4	4	4	4	4	4	4	4	4	4	4	4	4	4	4	4	4	4	4	4	4	4	4	4	4	4	4	4	4	4	4	3	2	1	4	3
267	245	1	7	7	7	7	7	7	7	7	7	7	7	7	7	7	7	7	7	7	7	7	7	7	7	7	7	7	7	7	7	7	7	7	7	7	7	5	1	1	4	1
268	0	2
269	0	2
270	0	2
271	171	1	6	6	6	6	6	5	5	6	6	5	2	3	3	5	6	5	5	5	5	3	3	5	5	5	5	5	5	5	4	5	5	5	5	4	6	3	1	1	4	5
272	233	1	7	7	1	7	1	7	7	7	7	7	7	7	7	7	7	7	7	7	7	7	7	7	7	7	7	7	7	7	7	7	7	7	7	7	7	3	1	1	4	1
273	178	1	6	6	6	6	6	6	6	6	6	6	3	2	5	2	6	2	6	2	6	6	6	5	5	5	5	5	5	5	6	6	5	5	5	5	5	2	2	1	4	3
274	35	1	1	1	1	1	1	1	1	1	1	1	1	1	1	1	1	1	1	1	1	1	1	1	1	1	1	1	1	1	1	1	1	1	1	1	1	1	1	1	1	1
275	209	1	5	6	6	6	6	6	6	6	6	6	6	6	6	6	6	6	6	6	6	6	6	6	6	6	6	6	6	6	6	6	6	6	6	6	6	1	2	1	4	1
276	0	2
277	0	2
278	137	1	5	5	5	5	5	3	3	3	3	3	5	5	5	5	3	4	4	3	3	3	3	4	3	4	3	4	4	5	5	3	4	4	5	3	3	2	2	1	4	2
279	0	2
280	0	2
281	154	1	4	5	5	5	5	5	5	5	5	5	4	4	4	4	4	5	5	5	4	3	4	3	5	5	5	4	4	4	5	4	4	4	4	4	4	4	2	1	4	3
282	0	2
283	0	2
284	245	1	7	7	7	7	7	7	7	7	7	7	7	7	7	7	7	7	7	7	7	7	7	7	7	7	7	7	7	7	7	7	7	7	7	7	7	5	1	1	4	1
285	0	2
286	163	1	6	6	6	6	6	5	5	5	5	5	4	4	4	4	4	4	4	4	4	4	4	4	5	4	5	4	5	5	5	4	5	4	5	4	5	1	1	4	2	3
287	156	1	6	6	6	6	6	1	1	1	1	1	5	4	4	4	4	4	4	4	4	4	4	4	6	5	6	5	6	5	6	5	6	5	6	5	6	3	1	4	2	2
288	139	1	5	5	5	5	5	3	3	3	3	3	4	4	4	4	4	4	4	4	4	4	4	4	4	4	4	4	4	4	4	3	4	4	4	4	4	3	1	5	2	1
289	176	1	4	6	4	5	5	3	2	2	3	3	6	6	6	6	6	6	6	6	6	6	6	6	4	5	5	5	5	5	6	5	6	5	6	5	5	1	1	4	3	2
290	163	1	6	6	6	6	6	4	4	4	4	4	3	3	5	4	4	4	5	4	5	4	4	4	5	5	5	5	5	6	5	4	5	5	5	5	4	1	1	5	3	2
291	187	1	6	6	6	6	6	4	4	4	4	4	5	5	5	5	5	5	6	6	5	5	6	5	6	5	6	6	6	6	6	6	5	5	6	6	5	1	2	5	3	1
292	195	1	6	6	6	6	5	5	5	5	5	5	6	5	6	5	6	6	6	6	6	5	6	6	6	6	5	6	5	6	6	5	6	5	6	5	5	2	1	1	2	2
293	188	1	6	6	6	6	6	3	4	3	3	3	6	6	6	6	5	6	6	6	6	5	6	6	5	6	5	6	5	6	5	6	6	5	6	5	6	1	1	5	2	2
294	166	1	6	6	6	6	6	4	4	4	4	4	4	4	4	4	4	4	4	4	4	5	4	4	4	3	3	3	6	6	6	6	6	6	6	6	6	2	1	3	2	2
295	164	1	6	6	6	6	6	4	4	4	4	4	4	4	4	4	4	4	4	4	4	4	4	4	5	4	5	4	5	4	6	5	6	5	6	5	6	2	1	3	3	3
296	132	1	4	4	4	4	4	2	2	2	2	2	3	3	4	5	5	5	5	4	4	4	4	4	4	4	4	4	4	4	4	4	4	4	4	4	4	2	1	3	3	3
297	125	1	4	4	4	4	3	1	1	1	1	1	4	4	4	4	4	4	4	4	4	4	4	4	4	4	4	4	4	4	4	5	4	4	4	4	4	3	1	1	2	2
298	145	1	3	3	4	4	4	4	5	4	4	4	5	5	5	5	4	5	4	4	4	4	4	4	4	4	4	4	4	4	5	4	4	4	4	4	4	2	1	3	4	2
299	142	1	4	5	4	5	5	3	3	2	3	2	5	5	3	3	3	3	4	3	3	5	5	5	4	5	3	7	6	6	4	4	4	4	4	4	4	2	1	1	2	2
300	143	1	4	4	4	4	4	2	2	2	2	2	5	5	5	4	4	4	4	4	4	4	5	4	5	5	4	5	4	5	4	5	4	5	5	5	5	2	1	3	2	3
301	196	1	5	6	6	6	5	6	6	6	6	6	5	6	5	6	5	6	5	6	5	6	5	6	6	5	6	5	6	5	6	5	6	5	6	5	6	2	1	3	2	3
302	168	1	5	5	5	5	5	3	3	3	3	3	6	6	5	6	5	6	6	5	6	5	5	4	4	4	4	4	4	4	6	5	6	5	6	5	6	1	1	3	3	3
303	179	1	7	6	6	6	6	7	6	6	6	6	3	4	5	4	6	6	6	7	5	2	2	5	6	6	6	5	5	5	4	5	3	4	4	3	6	5	1	1	4	2
304	0	2
305	144	1	7	5	7	7	6	2	4	5	1	4	5	7	3	1	4	4	2	4	3	7	6	2	3	4	3	7	7	7	4	4	3	2	2	1	1	3	1	1	4	3
306	0	2
307	138	1	6	5	4	5	5	2	2	3	4	3	5	3	3	4	6	5	4	4	3	5	5	4	4	4	2	6	6	6	4	4	4	2	2	2	2	5	1	1	4	1
308	0	2
309	245	1	7	7	7	7	7	7	7	7	7	7	7	7	7	7	7	7	7	7	7	7	7	7	7	7	7	7	7	7	7	7	7	7	7	7	7	5	1	1	6	5
310	0	2
311	121	1	4	4	4	4	4	3	3	3	3	3	2	2	4	4	4	4	4	3	3	4	4	3	3	3	2	6	5	6	4	4	4	1	2	2	3	2	1	2	3	2
312	146	1	5	5	5	5	5	3	3	3	3	3	4	4	4	4	4	4	4	4	4	4	4	4	5	5	5	4	4	4	5	5	5	4	4	4	4	2	1	2	3	2
313	149	1	5	5	5	5	5	3	3	2	3	3	5	4	3	4	4	4	4	5	4	4	4	4	4	5	4	6	6	6	7	6	7	2	3	2	3	2	1	1	2	2
314	156	1	6	6	6	6	6	3	2	3	3	3	4	4	4	4	4	4	4	4	4	4	4	4	5	4	5	6	6	6	3	2	2	6	6	7	6	3	1	3	3	5
315	161	1	6	5	6	6	5	6	5	6	5	5	3	2	3	4	4	4	4	4	4	4	4	4	6	4	6	5	6	5	5	4	4	5	4	4	4	2	3	4	3	3
316	169	1	6	5	6	5	5	6	5	6	6	6	4	5	4	5	4	5	4	5	4	5	4	5	5	4	5	4	5	4	5	4	5	4	5	4	5	2	1	4	3	2
317	153	1	6	5	6	5	5	3	3	3	3	3	5	5	5	5	5	5	4	5	4	4	4	4	4	4	4	4	4	4	5	6	4	5	4	4	4	2	2	4	2	3
318	168	1	5	6	5	6	5	5	6	5	5	5	5	5	5	5	5	5	5	5	5	4	4	5	4	5	4	5	4	5	6	4	4	4	4	4	4	3	1	3	3	3
319	187	1	5	6	5	6	5	6	5	6	5	6	6	5	6	6	6	6	6	6	6	6	6	6	4	6	5	6	6	6	4	4	4	4	4	4	4	2	1	3	3	3
320	130	1	4	4	4	4	4	3	3	3	2	3	6	6	2	3	2	3	4	4	4	4	4	2	4	4	3	5	5	5	4	5	4	4	3	3	3	2	1	3	3	2
321	0	2
322	173	1	7	7	7	7	7	7	7	7	7	7	7	4	4	4	4	4	4	4	4	4	4	4	4	4	4	4	4	4	4	4	4	4	4	4	4	5	1	1	4	2
323	155	1	5	5	5	5	5	2	2	2	2	2	5	5	3	3	4	5	5	5	5	5	5	4	5	5	5	5	5	5	5	6	5	5	6	5	4	3	1	4	4	2
324	185	1	6	6	6	7	6	6	6	6	6	5	4	4	4	4	5	5	4	5	3	5	7	4	6	6	5	5	5	5	6	5	6	6	5	6	5	3	1	4	2	3
325	153	1	4	4	4	4	4	2	2	2	2	2	6	6	2	2	4	4	4	4	4	6	6	6	3	3	3	6	6	6	6	6	6	6	6	6	6	3	1	4	2	3
326	152	1	6	5	6	6	6	4	4	4	4	4	6	5	6	3	3	3	3	3	3	5	5	5	4	4	4	5	6	5	3	3	3	4	4	4	4	3	1	4	1	2
327	161	1	6	5	6	5	6	5	6	5	5	5	5	5	5	3	3	3	3	3	3	3	3	3	5	6	5	5	5	5	5	6	5	5	5	4	4	3	1	5	1	2
328	165	1	5	5	5	5	5	3	3	3	3	3	5	6	5	5	5	5	5	5	6	5	6	5	6	5	6	5	6	5	4	5	4	4	4	4	4	2	1	5	2	2
